# Supplementary material for: Ethyl 7-chloro-1-cyclo­propyl-6-fluoro-8-nitro-4-oxo-1,4-dihydro­quinoline-3-carboxyl­ate
Source: Acta Crystallogr Sect E Struct Rep Online. 2012 Jul 25;68(Pt 8):o2533. doi: 10.1107/S1600536812011373 (PMC3414979; doi:10.1107/S1600536812011373)
Supplement: Supplementary file 1 [file e-68-o2533-sup1.cif]

##############################################################################
#                                                                            #
# This CIF contains the data in a paper accepted for publication in          #
# Acta Crystallographica Section E. It conforms to the requirements of       #
# Notes for Authors for Acta Crystallographica Section E, and has been       #
# peer reviewed under the auspices of the IUCr Commission on Journals.       #
#                                                                            #
# Full details of the Crystallographic Information File format               #
# are given in the paper "The Crystallographic Information File (CIF):       #
# a New Standard Archive File for Crystallography" by S. R. Hall, F. H.      #
# Allen and I. D. Brown [Acta Cryst. (1991), A47, 655-685].                  #
#                                                                            #
# The current version of the core CIF dictionary is obtainable from          #
# ftp://ftp.iucr.org/pub/cif_core.dic.                                       #
#                                                                            #
# Software is freely available for graphical display of the structure(s)     #
# in this CIF. For information consult the CIF software page                 #
# http://www.iucr.org/resources/cif/software.                                #
#                                                                            #
# This file may be used for bona fide research purposes within the           #
# scientific community so long as proper attribution is given to the journal # 
# article from which it was obtained.                                        #
#                                                                            #
##############################################################################
data_I
_audit_creation_method     SHELXL-97
_chemical_name_systematic
;
Ethyl
7-chloro-1-cyclopropyl-6-fluoro-8-nitro-4-oxo-1,4-dihydroquinoline-3-carboxylate
;
_chemical_name_common     ?
_chemical_formula_moiety     'C15 H12 Cl1 F1 N2 O5'
_chemical_formula_sum     'C15 H12 Cl F N2 O5'
_chemical_formula_iupac     'C15 H12 Cl1 F1 N2 O5'
_chemical_formula_weight     354.72
_chemical_melting_point     438
_symmetry_cell_setting     triclinic
_symmetry_space_group_name_H-M     'P -1'
_symmetry_space_group_name_Hall     '-P 1'
loop_
    _symmetry_equiv_pos_as_xyz
    'x, y, z'
    '-x, -y, -z'
_cell_length_a     8.2339(16)
_cell_length_b     9.1523(18)
_cell_length_c     10.736(2)
_cell_angle_alpha     85.60(3)
_cell_angle_beta     81.20(3)
_cell_angle_gamma     74.13(3)
_cell_volume     768.5(3)
_cell_formula_units_Z     2
_cell_measurement_reflns_used     1074
_cell_measurement_theta_min     3.0565
_cell_measurement_theta_max     29.0128
_cell_measurement_temperature     291(2)
_cell_special_details     'none'
_exptl_crystal_description     needle
_exptl_crystal_colour     yellow
_exptl_crystal_size_max     0.96
_exptl_crystal_size_mid     0.35
_exptl_crystal_size_min     0.21
_exptl_crystal_density_diffrn     1.533
_exptl_crystal_density_meas     ?
_exptl_crystal_density_method     'not measured'
_exptl_crystal_F_000     364
loop_
    _exptl_crystal_face_index_h
    _exptl_crystal_face_index_k
    _exptl_crystal_face_index_l
    _exptl_crystal_face_perp_dist
    10 -2 -1 0.1042
    -10 2 1 0.1042
    2 -8 11 0.3590
    2 8 -11 0.4499
    -3 -13 -4 0.0947
    3 12 8 0.1813
    2 13 -2 0.1994
    5 5 14 0.2791
    -3 -10 -11 0.2999
_exptl_absorpt_coefficient_mu     0.289
_exptl_absorpt_correction_type     multi-scan
_exptl_absorpt_process_details     '(CrysAlis PRO; Oxford Diffraction, 2009)'
_exptl_absorpt_correction_T_min     0.85687
_exptl_absorpt_correction_T_max     1.00000
_exptl_special_details
;
CrysAlisPro, Agilent Technologies,
Version 1.171.35.11
Empirical absorption correction using spherical harmonics,
implemented in SCALE3 ABSPACK scaling algorithm.
(CrysAlisPro; Oxford Diffraction, 2009)
;
_diffrn_ambient_temperature     291(2)
_diffrn_radiation_type     'Mo K\a'
_diffrn_radiation_wavelength     0.71073
_diffrn_radiation_source     'Enhance (Mo) X-ray Source'
_diffrn_radiation_monochromator     'graphite'
_diffrn_measurement_device_type     'Oxford Diffraction Xcalibur Eos'
_diffrn_measurement_method     '\w scans'
_diffrn_detector_area_resol_mean     16.0534
_diffrn_reflns_number     4468
_diffrn_reflns_av_R_equivalents     0.0314
_diffrn_reflns_av_sigmaI/netI     0.0617
_diffrn_reflns_theta_min     3.06
_diffrn_reflns_theta_max     25.02
_diffrn_reflns_theta_full     25.02
_diffrn_measured_fraction_theta_max     0.997
_diffrn_measured_fraction_theta_full     0.997
_diffrn_reflns_limit_h_min     -8
_diffrn_reflns_limit_h_max     9
_diffrn_reflns_limit_k_min     -8
_diffrn_reflns_limit_k_max     10
_diffrn_reflns_limit_l_min     -12
_diffrn_reflns_limit_l_max     10
_refine_special_details
;
Refinement of <i>F</i>^2^ against ALL reflections. The weighted <i>R</i>-factor
<i>wR</i> and goodness of fit <i>S</i> are based on <i>F</i>^2^, conventional
<i>R</i>-factors <i>R</i> are based on <i>F</i>, with <i>F</i> set to zero for
negative <i>F</i>^2^. The threshold expression of <i>F</i>^2^ >
\s(<i>F</i>^2^) is used only for calculating <i>R</i>-factors(gt)
<i>etc</i>.and is not relevant to the choice of reflections for refinement.
<i>R</i>-factors based on <i>F</i>^2^ are statistically about twice as large
as those based on <i>F</i>, and <i>R</i>- factors based on ALL data will be
even larger. The H atom was located from difference Fourier syntheses and its
position and isotropic displacement parameter refined freely.
;
_reflns_number_total     2713
_reflns_number_gt     1617
_reflns_threshold_expression     I>2\s(I)
_refine_ls_structure_factor_coef     Fsqd
_refine_ls_matrix_type     full
_refine_ls_R_factor_all     0.0990
_refine_ls_R_factor_gt     0.0601
_refine_ls_wR_factor_gt     0.1523
_refine_ls_wR_factor_ref     0.1945
_refine_ls_goodness_of_fit_ref     1.054
_refine_ls_restrained_S_all     1.054
_refine_ls_number_reflns     2713
_refine_ls_number_parameters     218
_refine_ls_number_restraints     0
_refine_ls_hydrogen_treatment     constr
_refine_ls_weighting_scheme     calc
_refine_ls_weighting_details
         'calc w=1/[\s^2^(Fo^2^)+(0.0824P)^2^+0.0377P] where P=(Fo^2^+2Fc^2^)/3'
_atom_sites_solution_hydrogens     geom
_atom_sites_solution_primary     direct
_atom_sites_solution_secondary     difmap
_refine_ls_shift/su_max     0.000
_refine_ls_shift/su_mean     0.000
_refine_diff_density_max     0.289
_refine_diff_density_min     -0.258
_refine_ls_extinction_method     'SHELXL97 (Sheldrick, 2008)'
_refine_ls_extinction_coef     0.013(5)
_refine_ls_extinction_expression
                                  'Fc^*^=kFc[1+0.001xFc^2^\l^3^/sin(2\q)]^-1/4^'
loop_
    _atom_type_symbol
    _atom_type_description
    _atom_type_scat_dispersion_real
    _atom_type_scat_dispersion_imag
    _atom_type_scat_source
    'C' 'C' 0.0033 0.0016
                         'International Tables Vol C Tables 4.2.6.8 and 6.1.1.4'
    'H' 'H' 0.0000 0.0000
                         'International Tables Vol C Tables 4.2.6.8 and 6.1.1.4'
    'N' 'N' 0.0061 0.0033
                         'International Tables Vol C Tables 4.2.6.8 and 6.1.1.4'
    'O' 'O' 0.0106 0.0060
                         'International Tables Vol C Tables 4.2.6.8 and 6.1.1.4'
    'Cl' 'Cl' 0.1484 0.1585
                         'International Tables Vol C Tables 4.2.6.8 and 6.1.1.4'
    'F' 'F' 0.0171 0.0103
                         'International Tables Vol C Tables 4.2.6.8 and 6.1.1.4'
_computing_data_collection     'CrysAlis PRO (Oxford Diffraction, 2009)'
_computing_cell_refinement     'CrysAlis PRO (Oxford Diffraction, 2009)'
_computing_data_reduction     'CrysAlis PRO (Oxford Diffraction, 2009)'
_computing_structure_solution     'SHELXS97 (Sheldrick, 2008)'
_computing_structure_refinement     'SHELXL97 (Sheldrick, 2008)'
_computing_molecular_graphics     'OLEX2 (Dolomanov <i>et al.</i>, 2009)'
_computing_publication_material     'SHELXL97 (Sheldrick, 2008)'
loop_
    _atom_site_type_symbol
    _atom_site_label
    _atom_site_fract_x
    _atom_site_fract_y
    _atom_site_fract_z
    _atom_site_U_iso_or_equiv
    _atom_site_adp_type
    _atom_site_calc_flag
    _atom_site_refinement_flags
    _atom_site_occupancy
    _atom_site_symmetry_multiplicity
    _atom_site_disorder_assembly
    _atom_site_disorder_group
    Cl Cl1 0.12355(14) 0.02366(11) 0.15569(10) 0.0800(4) Uani d . 1 1 . .
    N N2 0.4807(4) -0.2165(3) -0.2558(3) 0.0577(8) Uani d . 1 1 . .
    F F1 0.1920(3) 0.2933(2) 0.0257(2) 0.0921(8) Uani d . 1 1 . .
    N N1 0.2887(5) -0.2409(3) 0.0032(3) 0.0651(8) Uani d . 1 1 . .
    O O1 0.5691(4) 0.1923(3) -0.3780(3) 0.0833(9) Uani d . 1 1 . .
    C C1 0.3081(4) -0.0978(3) -0.0616(3) 0.0571(9) Uani d . 1 1 . .
    O O3 0.1470(4) -0.2615(3) 0.0265(3) 0.0833(9) Uani d . 1 1 . .
    C C3 0.2613(5) 0.1687(4) -0.0426(4) 0.0663(10) Uani d . 1 1 . .
    O O5 0.8693(4) -0.2246(3) -0.5300(3) 0.0892(10) Uani d . 1 1 . .
    O O4 0.8073(4) 0.0240(3) -0.5725(3) 0.0872(9) Uani d . 1 1 . .
    C C7 0.5977(5) -0.2042(4) -0.3557(3) 0.0616(10) Uani d . 1 1 . .
    H H7A 0.6527 -0.2921 -0.3992 0.074 Uiso calc R 1 1 . .
    O O2 0.4183(4) -0.3294(3) 0.0328(3) 0.0830(9) Uani d . 1 1 . .
    C C2 0.2348(4) 0.0321(4) 0.0076(3) 0.0611(9) Uani d . 1 1 . .
    C C5 0.4362(4) 0.0483(4) -0.2238(3) 0.0572(9) Uani d . 1 1 . .
    C C9 0.5534(5) 0.0667(4) -0.3412(4) 0.0607(9) Uani d . 1 1 . .
    C C6 0.4075(4) -0.0917(3) -0.1800(3) 0.0544(9) Uani d . 1 1 . .
    C C8 0.6428(5) -0.0756(4) -0.3988(3) 0.0615(10) Uani d . 1 1 . .
    C C10 0.7786(5) -0.0812(4) -0.5092(4) 0.0673(10) Uani d . 1 1 . .
    C C15 0.4290(5) -0.3592(4) -0.2387(4) 0.0669(11) Uani d . 1 1 . .
    H H15A 0.4878 -0.4359 -0.1803 0.080 Uiso calc R 1 1 . .
    C C4 0.3601(5) 0.1772(4) -0.1551(4) 0.0668(11) Uani d . 1 1 . .
    H H4A 0.3768 0.2704 -0.1862 0.080 Uiso calc R 1 1 . .
    C C14 0.3847(5) -0.4180(4) -0.3509(4) 0.0797(13) Uani d . 1 1 . .
    H H14A 0.4181 -0.5271 -0.3605 0.096 Uiso calc R 1 1 . .
    H H14B 0.3885 -0.3580 -0.4292 0.096 Uiso calc R 1 1 . .
    C C13 0.2480(5) -0.3550(4) -0.2451(4) 0.0774(12) Uani d . 1 1 . .
    H H13A 0.1693 -0.2570 -0.2595 0.093 Uiso calc R 1 1 . .
    H H13B 0.1989 -0.4262 -0.1907 0.093 Uiso calc R 1 1 . .
    C C11 1.0073(6) -0.2448(5) -0.6353(5) 0.1002(16) Uani d . 1 1 . .
    H H11A 0.9628 -0.2012 -0.7124 0.120 Uiso calc R 1 1 . .
    H H11B 1.0908 -0.1937 -0.6197 0.120 Uiso calc R 1 1 . .
    C C12 1.0855(8) -0.4041(6) -0.6479(6) 0.146(3) Uani d . 1 1 . .
    H H12A 1.1749 -0.4193 -0.7182 0.219 Uiso calc R 1 1 . .
    H H12B 1.0016 -0.4540 -0.6617 0.219 Uiso calc R 1 1 . .
    H H12C 1.1322 -0.4457 -0.5722 0.219 Uiso calc R 1 1 . .
loop_
    _atom_site_aniso_label
    _atom_site_aniso_U_11
    _atom_site_aniso_U_22
    _atom_site_aniso_U_33
    _atom_site_aniso_U_12
    _atom_site_aniso_U_13
    _atom_site_aniso_U_23
    Cl1 0.0797(8) 0.0847(8) 0.0611(7) -0.0052(6) 0.0105(5) -0.0156(5)
    N2 0.0693(19) 0.0411(14) 0.0518(19) -0.0083(13) 0.0134(15) -0.0013(12)
    F1 0.0937(18) 0.0661(13) 0.104(2) -0.0100(12) 0.0191(15) -0.0361(12)
    N1 0.075(2) 0.0571(18) 0.053(2) -0.0090(17) 0.0059(17) -0.0042(14)
    O1 0.107(2) 0.0508(14) 0.083(2) -0.0210(14) 0.0142(17) 0.0036(13)
    C1 0.057(2) 0.0463(18) 0.061(2) -0.0079(16) 0.0012(18) -0.0004(16)
    O3 0.080(2) 0.0817(18) 0.079(2) -0.0246(16) 0.0223(16) -0.0017(15)
    C3 0.071(2) 0.0511(19) 0.071(3) -0.0066(18) 0.001(2) -0.0195(18)
    O5 0.084(2) 0.0671(16) 0.091(2) -0.0053(15) 0.0381(17) -0.0004(15)
    O4 0.089(2) 0.0769(17) 0.084(2) -0.0202(16) 0.0145(17) 0.0147(15)
    C7 0.066(2) 0.0482(18) 0.056(2) -0.0011(17) 0.0079(19) 0.0019(16)
    O2 0.093(2) 0.0639(15) 0.080(2) -0.0013(15) -0.0148(17) 0.0056(14)
    C2 0.054(2) 0.063(2) 0.057(2) -0.0038(17) 0.0024(18) -0.0075(17)
    C5 0.061(2) 0.0502(18) 0.055(2) -0.0107(16) 0.0004(18) -0.0015(16)
    C9 0.066(2) 0.0518(19) 0.059(2) -0.0126(17) -0.0004(19) 0.0021(16)
    C6 0.055(2) 0.0463(18) 0.054(2) -0.0047(15) 0.0003(17) -0.0010(15)
    C8 0.064(2) 0.056(2) 0.057(2) -0.0111(17) 0.0043(19) 0.0020(16)
    C10 0.067(2) 0.068(2) 0.058(3) -0.012(2) 0.0045(19) 0.0027(19)
    C15 0.080(3) 0.0407(18) 0.063(3) -0.0031(18) 0.017(2) 0.0002(16)
    C4 0.074(3) 0.0480(19) 0.071(3) -0.0110(18) 0.004(2) -0.0055(17)
    C14 0.109(3) 0.0484(19) 0.071(3) -0.021(2) 0.027(2) -0.0162(18)
    C13 0.081(3) 0.057(2) 0.084(3) -0.017(2) 0.023(2) -0.0202(19)
    C11 0.081(3) 0.094(3) 0.096(4) -0.007(3) 0.047(3) 0.001(3)
    C12 0.147(5) 0.108(4) 0.131(5) 0.004(4) 0.075(4) -0.005(4)
_geom_special_details
;
 All esds (except the esd in the dihedral angle between two l.s. planes)
 are estimated using the full covariance matrix.  The cell esds are taken
 into account individually in the estimation of esds in distances, angles
 and torsion angles; correlations between esds in cell parameters are only
 used when they are defined by crystal symmetry.  An approximate (isotropic)
 treatment of cell esds is used for estimating esds involving l.s. planes.
;
loop_
    _geom_bond_atom_site_label_1
    _geom_bond_atom_site_label_2
    _geom_bond_site_symmetry_2
    _geom_bond_distance
    _geom_bond_publ_flag
    Cl1 C2 . 1.716(4) ?
    N2 C7 . 1.347(4) ?
    N2 C6 . 1.396(4) ?
    N2 C15 . 1.471(4) ?
    F1 C3 . 1.345(4) ?
    N1 O3 . 1.218(4) ?
    N1 O2 . 1.220(4) ?
    N1 C1 . 1.471(4) ?
    O1 C9 . 1.221(4) ?
    C1 C2 . 1.391(5) ?
    C1 C6 . 1.408(5) ?
    C3 C4 . 1.358(5) ?
    C3 C2 . 1.382(5) ?
    O5 C10 . 1.336(5) ?
    O5 C11 . 1.459(5) ?
    O4 C10 . 1.192(4) ?
    C7 C8 . 1.357(4) ?
    C7 H7A . 0.9300 ?
    C5 C4 . 1.384(5) ?
    C5 C6 . 1.399(4) ?
    C5 C9 . 1.494(5) ?
    C9 C8 . 1.442(5) ?
    C8 C10 . 1.494(5) ?
    C15 C14 . 1.487(5) ?
    C15 C13 . 1.492(5) ?
    C15 H15A . 0.9800 ?
    C4 H4A . 0.9300 ?
    C14 C13 . 1.498(5) ?
    C14 H14A . 0.9700 ?
    C14 H14B . 0.9700 ?
    C13 H13A . 0.9700 ?
    C13 H13B . 0.9700 ?
    C11 C12 . 1.431(7) ?
    C11 H11A . 0.9700 ?
    C11 H11B . 0.9700 ?
    C12 H12A . 0.9600 ?
    C12 H12B . 0.9600 ?
    C12 H12C . 0.9600 ?
loop_
    _geom_angle_atom_site_label_1
    _geom_angle_atom_site_label_2
    _geom_angle_atom_site_label_3
    _geom_angle_site_symmetry_1
    _geom_angle_site_symmetry_3
    _geom_angle
    _geom_angle_publ_flag
    C7 N2 C6 . . 118.9(3) ?
    C7 N2 C15 . . 117.2(3) ?
    C6 N2 C15 . . 123.7(3) ?
    O3 N1 O2 . . 124.7(3) ?
    O3 N1 C1 . . 119.0(3) ?
    O2 N1 C1 . . 116.3(3) ?
    C2 C1 C6 . . 121.3(3) ?
    C2 C1 N1 . . 115.2(3) ?
    C6 C1 N1 . . 123.2(3) ?
    F1 C3 C4 . . 120.4(3) ?
    F1 C3 C2 . . 118.0(3) ?
    C4 C3 C2 . . 121.6(3) ?
    C10 O5 C11 . . 115.8(3) ?
    N2 C7 C8 . . 126.1(3) ?
    N2 C7 H7A . . 116.9 ?
    C8 C7 H7A . . 116.9 ?
    C3 C2 C1 . . 118.4(3) ?
    C3 C2 Cl1 . . 120.0(3) ?
    C1 C2 Cl1 . . 121.5(3) ?
    C4 C5 C6 . . 120.2(3) ?
    C4 C5 C9 . . 116.7(3) ?
    C6 C5 C9 . . 123.1(3) ?
    O1 C9 C8 . . 126.4(3) ?
    O1 C9 C5 . . 120.5(3) ?
    C8 C9 C5 . . 113.1(3) ?
    N2 C6 C5 . . 117.9(3) ?
    N2 C6 C1 . . 124.2(3) ?
    C5 C6 C1 . . 117.9(3) ?
    C7 C8 C9 . . 119.6(3) ?
    C7 C8 C10 . . 119.8(3) ?
    C9 C8 C10 . . 120.6(3) ?
    O4 C10 O5 . . 122.6(4) ?
    O4 C10 C8 . . 126.8(4) ?
    O5 C10 C8 . . 110.6(3) ?
    N2 C15 C14 . . 117.5(3) ?
    N2 C15 C13 . . 119.2(3) ?
    C14 C15 C13 . . 60.4(3) ?
    N2 C15 H15A . . 116.1 ?
    C14 C15 H15A . . 116.1 ?
    C13 C15 H15A . . 116.1 ?
    C3 C4 C5 . . 120.6(3) ?
    C3 C4 H4A . . 119.7 ?
    C5 C4 H4A . . 119.7 ?
    C15 C14 C13 . . 60.0(3) ?
    C15 C14 H14A . . 117.8 ?
    C13 C14 H14A . . 117.8 ?
    C15 C14 H14B . . 117.8 ?
    C13 C14 H14B . . 117.8 ?
    H14A C14 H14B . . 114.9 ?
    C15 C13 C14 . . 59.7(2) ?
    C15 C13 H13A . . 117.8 ?
    C14 C13 H13A . . 117.8 ?
    C15 C13 H13B . . 117.8 ?
    C14 C13 H13B . . 117.8 ?
    H13A C13 H13B . . 114.9 ?
    C12 C11 O5 . . 108.5(4) ?
    C12 C11 H11A . . 110.0 ?
    O5 C11 H11A . . 110.0 ?
    C12 C11 H11B . . 110.0 ?
    O5 C11 H11B . . 110.0 ?
    H11A C11 H11B . . 108.4 ?
    C11 C12 H12A . . 109.5 ?
    C11 C12 H12B . . 109.5 ?
    H12A C12 H12B . . 109.5 ?
    C11 C12 H12C . . 109.5 ?
    H12A C12 H12C . . 109.5 ?
    H12B C12 H12C . . 109.5 ?
loop_
    _geom_hbond_atom_site_label_D
    _geom_hbond_atom_site_label_H
    _geom_hbond_atom_site_label_A
    _geom_hbond_site_symmetry_A
    _geom_hbond_distance_DH
    _geom_hbond_distance_HA
    _geom_hbond_distance_DA
    _geom_hbond_angle_DHA
    C14 H14A O1 1_545 0.97 2.54 3.489(4) 167.4
    C14 H14B O1 2_654 0.97 2.51 3.471(5) 172.2
    C15 H15A O2 2_645 0.98 2.58 3.537(5) 165.2
    C4 H4A O2 2_655 0.93 2.71 3.065(5) 103.8
    C13 H13A O4 2_654 0.97 2.71 3.439(5) 132.0
    C11 H11A Cl1 1_654 0.97 2.91 3.431(5) 114.8
    C13 H13A Cl1 2 0.97 2.89 3.735(4) 146.4
data_global
_journal_date_recd_electronic     2012-02-22
_journal_date_accepted     2012-03-15
_journal_name_full     'Acta Crystallographica, Section E'
_journal_year     2012
_journal_volume     68
_journal_issue      8
_journal_page_first     o2533
_journal_page_last     o2533
_journal_paper_category     QO
_journal_paper_doi     10.1107/S1600536812011373
_journal_coeditor_code     DS2180
_publ_contact_author_name     'Raed A. Al-Qawasmeh'
_publ_contact_author_address
;
Department of Chemistry
The University of Jordan
Amman 11942
Jordan
;
_publ_contact_author_email     'r.alqawasmeh@ju.edu.jo'
_publ_contact_author_fax     ?
_publ_contact_author_phone     ?
_publ_section_title
;\
Ethyl
7-chloro-1-cyclopropyl-6-fluoro-8-nitro-4-oxo-1,4-dihydroquinoline-3-\
carboxylate
;
loop_
    _publ_author_name
    _publ_author_footnote
    _publ_author_address
    'Al-Qawasmeh, Raed A.' .
;
Department of Chemistry
University of Jordan
Amman 11942
Jordan
;
