# Supplementary material for: Ethyl 7-chloro-1-cyclo­propyl-6-fluoro-8-nitro-4-oxo-1,4-dihydro­quinoline-3-carboxyl­ate
Source: Acta Crystallogr Sect E Struct Rep Online. 2012 Jul 25;68(Pt 8):o2533. doi: 10.1107/S1600536812011373 (PMC3414979; doi:10.1107/S1600536812011373)
Supplement: Supplementary file 2 [file e-68-o2533-Isup2.hkl]

# 
# h,k,l, Fc-squared, Fo-squared, sigma(Fo-squared) and status flag 
# 
data_I
_shelx_title ' shelxl in P-1' 
_shelx_refln_list_code          4 
_shelx_F_calc_maximum      138.93 
_exptl_crystal_F_000       364.00 
_reflns_d_resolution_high  0.8401 
 
loop_ 
 _symmetry_equiv_pos_as_xyz 
 'x, y, z' 
 '-x, -y, -z' 
 
_cell_length_a     8.2339 
_cell_length_b     9.1523 
_cell_length_c    10.7356 
_cell_angle_alpha  85.598 
_cell_angle_beta   81.202 
_cell_angle_gamma  74.131 
 
_shelx_F_squared_multiplier     1.000 
 
loop_ 
 _refln_index_h 
 _refln_index_k 
 _refln_index_l 
 _refln_F_squared_calc 
 _refln_F_squared_meas 
 _refln_F_squared_sigma 
 _refln_observed_status 
   2   0   0      150.70      133.10      5.53 o 
   3   0   0     1203.42     1231.82     22.63 o 
   4   0   0      432.77      456.26     20.48 o 
   5   0   0      117.79      123.64     12.02 o 
   6   0   0       45.46       54.07      8.75 o 
   7   0   0       66.68       60.05      7.38 o 
   8   0   0        7.98        8.53      4.55 o 
   9   0   0        7.08        6.64      3.78 o 
  -9   1   0       16.36       24.20      7.72 o 
  -8   1   0        0.18        3.75      1.93 o 
  -7   1   0        0.68       -0.17      1.20 o 
  -6   1   0       44.34       60.42      9.61 o 
  -5   1   0      197.03      210.26     16.49 o 
  -4   1   0        8.14        6.35      2.40 o 
  -3   1   0     1031.76     1021.85     29.41 o 
  -2   1   0       64.20       59.92      4.00 o 
  -1   1   0      131.66      125.54      4.44 o 
   2   1   0     1986.81     1901.32     21.18 o 
   3   1   0        5.49        5.13      1.05 o 
   4   1   0      207.14      218.88      9.75 o 
   5   1   0      106.48      132.18      8.54 o 
   6   1   0      111.26      127.94      9.35 o 
   7   1   0       33.85       37.33      5.64 o 
   8   1   0       19.02       22.23      5.49 o 
   9   1   0        3.77        1.54      0.97 o 
  -8   2   0        0.38       -0.34      1.20 o 
  -7   2   0       68.31       83.77     13.05 o 
  -6   2   0        4.01        1.89      1.72 o 
  -5   2   0        3.87        8.41      3.60 o 
  -4   2   0       44.43       50.98      7.55 o 
  -3   2   0       20.95       26.09      4.98 o 
  -2   2   0       97.72      111.55      6.01 o 
  -1   2   0     2563.35     2685.28     22.41 o 
   0   2   0      546.04      583.91      6.49 o 
   1   2   0      946.80      900.22     10.77 o 
   2   2   0       38.65       35.04      1.62 o 
   3   2   0      277.88      235.22      7.00 o 
   4   2   0       38.93       28.83      2.73 o 
   5   2   0        3.42        1.72      2.23 o 
   6   2   0       71.52       71.53      6.78 o 
   7   2   0       22.86       25.00      4.35 o 
   8   2   0        0.69       -0.43      0.95 o 
   9   2   0        0.33        2.06      5.49 o 
  -8   3   0        4.57        0.86      0.86 o 
  -7   3   0        3.33        4.29      3.09 o 
  -6   3   0       28.39       28.66      7.72 o 
  -5   3   0       16.13       20.94      5.84 o 
  -4   3   0        5.71        9.61      3.26 o 
  -3   3   0      745.70      801.45     26.37 o 
  -2   3   0       16.70       19.91      2.56 o 
  -1   3   0      203.12      195.43      5.09 o 
   0   3   0      999.75     1132.52     10.64 o 
   1   3   0      700.64      690.25     10.96 o 
   2   3   0      658.09      610.26     11.11 o 
   3   3   0      311.32      310.81      7.67 o 
   4   3   0      110.29      102.41      4.88 o 
   5   3   0       30.11       28.11      3.69 o 
   6   3   0        6.40        8.34      2.47 o 
   7   3   0        2.74        1.47      1.07 o 
   8   3   0        2.41        1.04      1.97 o 
   9   3   0        0.20        0.79      1.80 o 
  -7   4   0        7.18        1.89      1.72 o 
  -6   4   0       22.72       18.02      6.35 o 
  -5   4   0       23.56       26.60      6.52 o 
  -4   4   0       26.27       28.32      6.35 o 
  -3   4   0      363.34      400.95     21.49 o 
  -2   4   0      115.48      133.58      7.29 o 
  -1   4   0      921.35      934.74     11.58 o 
   0   4   0      831.08      821.24      9.08 o 
   1   4   0      604.05      547.91     24.78 o 
   2   4   0      288.89      282.18     11.50 o 
   3   4   0      693.93      643.66     45.26 o 
   4   4   0        9.54        8.55      1.22 o 
   5   4   0       23.19       20.72      2.44 o 
   6   4   0       46.66       55.00      5.61 o 
   7   4   0        7.74        9.52      2.76 o 
   8   4   0       43.05       45.92      6.27 o 
   9   4   0        0.40       -0.85      0.85 o 
  -7   5   0        3.88        4.29      2.75 o 
  -6   5   0        5.30        4.63      2.75 o 
  -5   5   0       12.09       14.24      5.32 o 
  -4   5   0       83.26       84.63     11.50 o 
  -3   5   0        5.56        8.24      3.09 o 
  -2   5   0       98.26      100.79     10.13 o 
  -1   5   0       64.56       69.12      5.16 o 
   0   5   0      426.03      405.28     12.52 o 
   1   5   0       14.52       17.61      1.40 o 
   2   5   0       81.49       89.70      7.06 o 
   3   5   0      321.66      357.20     15.02 o 
   4   5   0        1.38        1.70      1.37 o 
   5   5   0       60.97       62.85      5.50 o 
   6   5   0        5.01        5.07      1.58 o 
   7   5   0       34.08       47.57      5.69 o 
   8   5   0       32.65       40.30      5.67 o 
   9   5   0        0.05        1.37      0.86 o 
  -6   6   0       12.68       14.59      6.18 o 
  -5   6   0       13.23       16.30      6.18 o 
  -4   6   0        6.75        6.01      3.78 o 
  -3   6   0        1.57        4.46      2.92 o 
  -2   6   0        4.88        8.58      3.43 o 
  -1   6   0        7.98        8.96      1.65 o 
   0   6   0       24.40       29.51      2.48 o 
   1   6   0        5.52        5.33      0.90 o 
   2   6   0       38.09       33.15      4.59 o 
   3   6   0      131.06      141.44     10.17 o 
   4   6   0       40.25       43.77      8.07 o 
   5   6   0       79.65       80.68      5.67 o 
   6   6   0        3.32        4.51      1.41 o 
   7   6   0       13.78       18.53      6.01 o 
   8   6   0        0.00       -1.03      1.03 o 
   9   6   0        0.29       -1.89      1.89 o 
  -5   7   0        3.78        8.07      4.63 o 
  -4   7   0        1.94        4.12      2.40 o 
  -3   7   0        0.12       -3.09      3.43 o 
  -2   7   0       32.21       36.21      6.69 o 
  -1   7   0      657.41      800.91     25.30 o 
   0   7   0      142.71      151.56      7.95 o 
   1   7   0       10.80        8.84      1.27 o 
   2   7   0       93.55       98.77      9.96 o 
   3   7   0        5.78       12.45      3.30 o 
   4   7   0       64.10       78.70      8.54 o 
   5   7   0        4.50        5.83      3.43 o 
   6   7   0       51.83       52.35     10.13 o 
   7   7   0        0.09       -2.40      3.26 o 
   8   7   0        0.34        1.20      2.23 o 
  -4   8   0        0.33       -1.37      3.09 o 
  -3   8   0        0.10       -0.17      0.51 o 
  -2   8   0       26.23       25.11      4.54 o 
  -1   8   0      251.23      270.59     11.29 o 
   0   8   0       33.02       38.96      4.09 o 
   1   8   0        9.63        7.76      3.86 o 
   2   8   0        0.13        0.45      2.32 o 
   3   8   0        3.66        2.32      1.32 o 
   4   8   0        9.88       10.47      3.28 o 
   5   8   0      105.41      118.11     15.45 o 
   6   8   0       46.83       54.07     10.98 o 
   7   8   0        3.64        7.04      5.32 o 
   8   8   0        0.56       -1.03      2.75 o 
  -3   9   0        7.56       16.48      6.69 o 
  -2   9   0        4.22        8.75      4.29 o 
  -1   9   0        3.33        5.43      1.76 o 
   0   9   0        1.75        1.75      1.03 o 
   1   9   0        1.07        0.26      0.78 o 
   2   9   0        7.85        6.01      3.43 o 
   3   9   0       42.75       43.46      6.82 o 
   4   9   0        0.19       -1.07      1.10 o 
   5   9   0       10.93        9.27      4.63 o 
   6   9   0       12.76       15.45      6.35 o 
   7   9   0        1.25        4.81      4.81 o 
  -1  10   0        3.28        6.01      4.63 o 
   0  10   0        1.41       -0.39      0.98 o 
   1  10   0        0.02        1.88      1.56 o 
   2  10   0        8.52       14.57      4.08 o 
   3  10   0        5.25        3.76      1.80 o 
   4  10   0        0.81       -0.39      2.49 o 
   5  10   0        0.01       -3.09      3.26 o 
   6  10   0       15.25       10.98      5.66 o 
  -5 -10   1        3.19        1.89      2.06 o 
  -4 -10   1        3.21        5.40      3.00 o 
  -3 -10   1        0.12       -0.49      2.54 o 
  -2 -10   1        2.15       -0.09      2.57 o 
  -1 -10   1        0.60        0.40      1.16 o 
   0 -10   1        2.57        1.00      3.86 o 
   1 -10   1        0.16        1.03      2.57 o 
  -7  -9   1        0.63       -2.40      3.26 o 
  -6  -9   1        5.05       11.33      4.46 o 
  -5  -9   1        7.37        1.20      1.72 o 
  -4  -9   1        1.07        1.56      0.81 o 
  -3  -9   1        0.59       -0.17      2.75 o 
  -2  -9   1        0.07       -0.44      1.74 o 
  -1  -9   1        7.27        7.19      2.00 o 
   0  -9   1        1.59        2.03      0.63 o 
   1  -9   1        0.83        0.79      1.14 o 
   2  -9   1        2.48        5.32      1.20 o 
   3  -9   1        1.48        1.89      2.06 o 
  -8  -8   1        0.07       -3.60      3.60 o 
  -7  -8   1        5.37        1.20      1.20 o 
  -6  -8   1        0.15        0.86      2.75 o 
  -5  -8   1       17.25       13.90      5.49 o 
  -4  -8   1        0.03        2.41      1.81 o 
  -3  -8   1        4.98        7.69      3.00 o 
  -2  -8   1        0.74       -0.04      1.80 o 
  -1  -8   1       78.32       77.04      8.12 o 
   0  -8   1        1.01       -0.75      0.91 o 
   1  -8   1      307.99      369.37     15.06 o 
   2  -8   1       20.02       16.29      7.29 o 
   3  -8   1        0.00        1.37      1.89 o 
   4  -8   1       24.23       17.68      5.15 o 
  -8  -7   1        6.31        6.52      3.60 o 
  -7  -7   1        0.42       -1.03      2.57 o 
  -6  -7   1        3.95        4.81      3.26 o 
  -5  -7   1        3.56        1.54      2.06 o 
  -4  -7   1        3.63        1.49      1.10 o 
  -3  -7   1       50.13       51.71      6.52 o 
  -2  -7   1       14.35        5.83      0.86 o 
  -1  -7   1        4.34        4.10      0.77 o 
   0  -7   1       54.18       60.98      5.25 o 
   1  -7   1      567.34      692.93     32.34 o 
   2  -7   1       10.37       13.21      3.95 o 
   3  -7   1      111.47      115.71     13.22 o 
   4  -7   1        0.32        0.17      1.37 o 
   5  -7   1        6.27        9.27      4.63 o 
  -9  -6   1        0.25        7.55      5.15 o 
  -8  -6   1       59.37       44.28     10.99 o 
  -7  -6   1       28.92       22.48      6.69 o 
  -6  -6   1        4.32        5.19      1.63 o 
  -5  -6   1       10.85       12.39      1.96 o 
  -4  -6   1        6.21        5.49      3.26 o 
  -3  -6   1        0.65        1.64      1.72 o 
  -2  -6   1        9.25        8.67      2.31 o 
  -1  -6   1        1.07        1.16      0.48 o 
   0  -6   1      227.61      233.75      9.08 o 
   1  -6   1       18.63       20.46      2.60 o 
   2  -6   1        0.00        0.86      1.37 o 
   3  -6   1       50.74       54.24      8.75 o 
   4  -6   1        2.26        5.49      3.60 o 
   5  -6   1        7.08        4.63      3.60 o 
   6  -6   1        1.64        0.17      2.06 o 
  -9  -5   1        0.39       -1.54      2.92 o 
  -8  -5   1       88.67      102.28     10.99 o 
  -7  -5   1      101.31      135.65      9.80 o 
  -6  -5   1        9.68       10.58      2.41 o 
  -5  -5   1      200.53      223.83      7.68 o 
  -4  -5   1       36.71       38.31      2.42 o 
  -3  -5   1       68.00       57.81      7.21 o 
  -2  -5   1        9.23       17.31      3.15 o 
  -1  -5   1      174.70      191.64      6.87 o 
   0  -5   1      197.75      204.56      6.03 o 
   1  -5   1        0.01       -0.07      0.34 o 
   2  -5   1      103.98      113.43      6.99 o 
   3  -5   1        0.51        0.48      0.51 o 
   4  -5   1       61.61       60.59      9.78 o 
   5  -5   1        8.27        8.75      4.12 o 
   6  -5   1       13.94        9.61      5.15 o 
   7  -5   1        1.32       -1.20      2.57 o 
  -9  -4   1        0.90       -0.55      4.38 o 
  -8  -4   1       34.53       40.50      5.86 o 
  -7  -4   1       36.42       48.38      6.04 o 
  -6  -4   1        0.73       -1.10      2.83 o 
  -5  -4   1       15.09       14.68      2.16 o 
  -4  -4   1       36.60       40.69      3.00 o 
  -3  -4   1      112.40      119.50      6.16 o 
  -2  -4   1     2667.40     2898.69     55.34 o 
  -1  -4   1     1739.88     1748.36     18.87 o 
   0  -4   1      412.96      390.44      6.82 o 
   1  -4   1       32.82       25.92      1.97 o 
   2  -4   1       15.10       16.17      2.31 o 
   3  -4   1      131.86      114.36      8.59 o 
   4  -4   1      104.55      127.34      7.59 o 
   5  -4   1       16.24       14.76      4.98 o 
   6  -4   1        0.08        0.00      2.06 o 
   7  -4   1        4.93        4.81      3.78 o 
  -9  -3   1        3.63        3.64      1.77 o 
  -8  -3   1        0.00        0.57      1.39 o 
  -7  -3   1       50.76       65.11     10.90 o 
  -6  -3   1        1.63        2.57      1.39 o 
  -5  -3   1        1.91        1.59      0.88 o 
  -4  -3   1      123.93      118.10      5.72 o 
  -3  -3   1      133.19      142.88      5.83 o 
  -2  -3   1        0.57        2.11      0.28 o 
  -1  -3   1        1.22        5.32      0.68 o 
   0  -3   1     2209.60     2186.65     15.96 o 
   1  -3   1      202.63      162.83      4.33 o 
   2  -3   1       13.36       18.38      2.25 o 
   3  -3   1        0.45        0.57      0.31 o 
   4  -3   1      560.89      624.95     35.80 o 
   5  -3   1      116.36      125.17     13.91 o 
   6  -3   1       25.59       30.89      8.07 o 
   7  -3   1        4.93        3.60      3.09 o 
   8  -3   1       22.93       22.48      7.38 o 
  -9  -2   1        7.89        3.53      0.99 o 
  -8  -2   1        1.53        3.70      1.98 o 
  -7  -2   1        1.74        0.78      3.35 o 
  -6  -2   1       15.45       19.77      3.75 o 
  -5  -2   1      695.09      721.83     21.21 o 
  -4  -2   1       19.66       16.24      2.21 o 
  -3  -2   1        4.19        3.04      0.78 o 
  -2  -2   1     3700.34     3530.94     24.76 o 
  -1  -2   1     2207.55     2141.36     15.57 o 
   0  -2   1     1006.55      868.75      8.61 o 
   1  -2   1      231.00      246.12      4.45 o 
   2  -2   1        0.02        0.31      0.37 o 
   3  -2   1       22.07       21.63      4.46 o 
   4  -2   1      626.01      729.86     28.76 o 
   5  -2   1        1.15        1.03      1.54 o 
   6  -2   1        6.30        8.41      4.12 o 
   7  -2   1        2.12        2.40      2.57 o 
   8  -2   1       39.84       53.72     11.50 o 
  -9  -1   1        0.87        1.11      1.46 o 
  -8  -1   1       29.71       26.07      5.09 o 
  -7  -1   1       14.33       13.47      3.40 o 
  -6  -1   1      294.81      320.83     21.14 o 
  -5  -1   1      669.73      818.79     30.66 o 
  -4  -1   1        1.89        1.89      0.86 o 
  -3  -1   1      490.78      446.23     13.18 o 
  -2  -1   1       33.60       38.34      2.91 o 
  -1  -1   1      299.14      268.79      5.30 o 
   0  -1   1      286.79      232.64      6.91 o 
   1  -1   1     1573.24     1389.09     17.04 o 
   2  -1   1      178.61      160.05      6.62 o 
   3  -1   1      356.57      327.33     16.18 o 
   4  -1   1       41.32       44.46      6.52 o 
   5  -1   1        4.39        6.69      2.75 o 
   6  -1   1       44.64       49.43      8.75 o 
   7  -1   1       33.02       35.32      6.61 o 
   8  -1   1        2.90        2.40      2.40 o 
   9  -1   1        3.45       -0.69      1.20 o 
  -9   0   1        0.09        0.85      1.89 o 
  -8   0   1        0.04        0.68      3.17 o 
  -7   0   1        7.20        6.86      3.26 o 
  -6   0   1       40.17       41.88      7.90 o 
  -5   0   1      316.50      404.82     22.52 o 
  -4   0   1       78.35      103.19     10.13 o 
  -3   0   1      140.89      143.26      7.46 o 
  -2   0   1        1.81        1.17      0.57 o 
  -1   0   1      104.68       96.13      5.85 o 
   2   0   1     6026.97     5973.16     38.84 o 
   3   0   1      388.90      345.66      8.51 o 
   4   0   1       29.45       25.70      3.32 o 
   5   0   1        0.30        1.42      1.01 o 
   6   0   1        9.44        5.93      4.12 o 
   7   0   1       51.25       71.49      7.48 o 
   8   0   1        0.84       -1.57      1.68 o 
   9   0   1        2.88        2.06      2.23 o 
  -8   1   1        1.00        5.15      3.09 o 
  -7   1   1        3.11        6.86      3.43 o 
  -6   1   1        0.09        1.20      2.06 o 
  -5   1   1       67.46       75.88     10.13 o 
  -4   1   1      122.14      127.26     11.85 o 
  -3   1   1      411.78      393.53     18.25 o 
  -2   1   1      203.62      195.66      8.09 o 
  -1   1   1     1502.32     1475.68     38.53 o 
   1   1   1     1606.22     1488.46     15.62 o 
   2   1   1       18.97       17.37      1.28 o 
   3   1   1      376.22      371.40      8.48 o 
   4   1   1        1.26        1.72      0.77 o 
   5   1   1      200.65      207.34     11.43 o 
   6   1   1        9.90        8.42      2.18 o 
   7   1   1       47.01       50.03      6.13 o 
   8   1   1       32.53       32.54     10.98 o 
   9   1   1        2.37        4.29      2.06 o 
  -8   2   1        0.00        1.20      3.43 o 
  -7   2   1        0.59       -2.06      2.06 o 
  -6   2   1      225.05      259.20     21.30 o 
  -5   2   1        2.32        1.54      0.69 o 
  -4   2   1        5.45        5.49      2.23 o 
  -3   2   1      133.92      120.24     10.65 o 
  -2   2   1     1648.83     1651.03     85.86 o 
  -1   2   1       86.80      108.66      3.73 o 
   0   2   1       53.30       52.63      2.05 o 
   1   2   1      107.85      111.52      2.16 o 
   2   2   1       74.70       67.25      2.28 o 
   3   2   1       31.39       30.22      2.04 o 
   4   2   1        0.12        0.50      0.61 o 
   5   2   1       15.90       13.50      2.47 o 
   6   2   1       12.10        8.75      2.24 o 
   7   2   1       41.94       41.20      9.27 o 
   8   2   1       20.75       19.59      3.96 o 
   9   2   1        1.79        2.96      1.61 o 
  -8   3   1        0.74        6.01      4.46 o 
  -7   3   1        6.92        8.41      4.29 o 
  -6   3   1      157.84      196.78     19.23 o 
  -5   3   1      106.88      116.41     13.56 o 
  -4   3   1       32.53       38.79      7.04 o 
  -3   3   1       55.47       78.97      9.27 o 
  -2   3   1     2438.86     2723.30    118.31 o 
  -1   3   1      124.79      112.47      4.85 o 
   0   3   1       97.01       92.57      3.11 o 
   1   3   1      560.02      514.82      6.42 o 
   2   3   1      196.68      162.84      7.36 o 
   3   3   1     2259.14     2124.35     22.28 o 
   4   3   1       79.78       64.71      3.79 o 
   5   3   1      193.87      218.32     10.23 o 
   6   3   1       70.41       82.79      6.94 o 
   7   3   1       31.61       32.44      6.26 o 
   8   3   1        5.03        5.45      1.52 o 
   9   3   1        3.20        3.54      1.48 o 
  -7   4   1       13.07       18.02      6.18 o 
  -6   4   1       13.69       18.19      6.01 o 
  -5   4   1       22.36       30.21      7.55 o 
  -4   4   1        0.35        0.69      1.54 o 
  -3   4   1       57.04       59.57      8.58 o 
  -2   4   1      587.12      671.24     25.49 o 
  -1   4   1       37.03       29.26      3.20 o 
   0   4   1       55.88       59.71      3.06 o 
   1   4   1      495.69      440.28     12.41 o 
   2   4   1      652.14      671.36     18.07 o 
   3   4   1      124.82      120.81      6.01 o 
   4   4   1      135.72      131.32      6.25 o 
   5   4   1        0.27        1.19      0.40 o 
   6   4   1       13.23       16.30      2.79 o 
   7   4   1       11.89       13.07      2.88 o 
   8   4   1        2.34        4.38      1.54 o 
   9   4   1        0.12       -1.51      1.69 o 
  -7   5   1        4.96        5.49      4.12 o 
  -6   5   1       12.05       15.79      5.84 o 
  -5   5   1        0.32        3.78      2.57 o 
  -4   5   1       33.13       28.15      6.35 o 
  -3   5   1      238.12      306.65     20.10 o 
  -2   5   1       43.65       55.27      7.55 o 
  -1   5   1        3.42        6.37      1.65 o 
   0   5   1      389.01      371.67      8.64 o 
   1   5   1       24.53       25.02      1.84 o 
   2   5   1       40.11       37.55      4.54 o 
   3   5   1       17.56       19.21      3.51 o 
   4   5   1      448.17      456.71     42.83 o 
   5   5   1       45.08       56.61      4.46 o 
   6   5   1       16.67       12.92      2.49 o 
   7   5   1       11.95        7.07      4.20 o 
   8   5   1        0.03        0.01      0.63 o 
   9   5   1       21.24       10.81      4.81 o 
  -6   6   1       18.45       11.67      5.84 o 
  -5   6   1       11.84       16.99      6.52 o 
  -4   6   1        3.50        2.40      1.20 o 
  -3   6   1       90.20       94.94     11.67 o 
  -2   6   1        6.93        4.63      2.23 o 
  -1   6   1        3.01        2.99      0.98 o 
   0   6   1       11.81        9.09      1.67 o 
   1   6   1       41.96       42.36      2.60 o 
   2   6   1       27.22       18.61      4.19 o 
   3   6   1       20.82       21.19      3.96 o 
   4   6   1        6.21       16.48      4.81 o 
   5   6   1       29.74       19.55      5.66 o 
   6   6   1        0.65        1.12      0.90 o 
   7   6   1        0.06        1.72      3.26 o 
   8   6   1        0.56        1.37      1.54 o 
   9   6   1        7.78       -2.75      2.92 o 
  -5   7   1       13.38        6.01      4.63 o 
  -4   7   1        2.70        5.83      3.95 o 
  -3   7   1       17.01       15.45      4.81 o 
  -2   7   1       46.79       53.90      8.07 o 
  -1   7   1       67.49       67.53      5.35 o 
   0   7   1      161.44      197.45      8.55 o 
   1   7   1      828.16      843.45     35.40 o 
   2   7   1       89.01       94.12      8.56 o 
   3   7   1        4.19        1.72      1.89 o 
   4   7   1        0.04        0.17      1.89 o 
   5   7   1       11.32       17.85      5.84 o 
   6   7   1       16.22       13.56      5.49 o 
   7   7   1        0.28       -0.17      1.54 o 
   8   7   1        0.47        3.78      2.92 o 
  -4   8   1        1.92        1.03      2.57 o 
  -3   8   1        2.61        2.92      1.89 o 
  -2   8   1       21.87       22.93      4.62 o 
  -1   8   1        4.50        3.92      1.29 o 
   0   8   1       50.93       49.06      4.47 o 
   1   8   1      571.62      661.48     24.34 o 
   2   8   1        0.01        1.15      2.32 o 
   3   8   1       10.19        4.29      1.87 o 
   4   8   1        0.40       -1.37      1.70 o 
   5   8   1        3.94        5.15      3.09 o 
   6   8   1        7.67        7.89      3.09 o 
   7   8   1        7.94        7.72      4.29 o 
   8   8   1        0.11        1.72      0.86 o 
  -3   9   1       14.43       17.85      6.86 o 
  -2   9   1        6.06       11.15      5.32 o 
  -1   9   1        9.97       15.45      6.52 o 
   0   9   1       10.57       12.21      3.43 o 
   1   9   1       31.66       32.40      5.64 o 
   2   9   1        4.98        1.72      1.97 o 
   3   9   1       39.21       39.93      6.59 o 
   4   9   1        3.19        0.85      1.97 o 
   5   9   1        2.61        4.12      3.09 o 
   6   9   1        1.50       -1.20      1.20 o 
   7   9   1        1.80        1.54      3.78 o 
  -1  10   1        8.77       10.64      5.15 o 
   0  10   1       21.87       18.95      4.74 o 
   1  10   1        0.33        0.39      1.36 o 
   2  10   1        6.61        5.81      2.31 o 
   3  10   1        2.70        1.22      6.01 o 
   4  10   1        7.27       10.98      3.92 o 
   5  10   1        0.04        2.06      4.12 o 
   6  10   1        0.04        3.09      3.78 o 
  -5 -10   2        0.08        1.89      3.43 o 
  -4 -10   2        2.40        4.26      2.42 o 
  -3 -10   2        1.41        0.37      3.69 o 
  -2 -10   2        0.99        1.12      3.09 o 
  -1 -10   2        8.54        9.32      4.12 o 
   0 -10   2        0.50        3.26      2.23 o 
  -6  -9   2        0.09        3.26      4.29 o 
  -5  -9   2        3.42        6.01      4.12 o 
  -4  -9   2       59.52       56.11     10.47 o 
  -3  -9   2       50.13       41.75      6.87 o 
  -2  -9   2        4.11        5.83      3.09 o 
  -1  -9   2       22.54       23.60      4.79 o 
   0  -9   2        1.64        0.98      1.48 o 
   1  -9   2        5.10       10.13      4.98 o 
   2  -9   2        0.56       -1.37      2.92 o 
  -7  -8   2        0.69        1.54      2.40 o 
  -6  -8   2        1.40        5.66      3.78 o 
  -5  -8   2       16.28       22.48      6.86 o 
  -4  -8   2      110.35      108.74     10.52 o 
  -3  -8   2       71.14       67.83      9.18 o 
  -2  -8   2        2.00        3.26      1.84 o 
  -1  -8   2       84.55       96.17      8.98 o 
   0  -8   2        2.06        1.76      0.86 o 
   1  -8   2        5.45        5.42      1.35 o 
   2  -8   2        5.94        2.90      1.12 o 
   3  -8   2       62.50       62.99     10.30 o 
   4  -8   2        2.88       -0.34      2.06 o 
  -8  -7   2        0.04        1.54      1.54 o 
  -7  -7   2        0.38        9.10      4.63 o 
  -6  -7   2        0.03        0.00      1.89 o 
  -5  -7   2        0.82       -0.17      1.37 o 
  -4  -7   2       76.56       80.87      8.62 o 
  -3  -7   2       42.50       35.48      5.40 o 
  -2  -7   2        6.01        2.20      2.07 o 
  -1  -7   2        6.03        5.83      2.06 o 
   0  -7   2       14.55       16.06      2.57 o 
   1  -7   2       82.95       87.33      6.03 o 
   2  -7   2       90.04      108.15     12.36 o 
   3  -7   2      392.72      405.75     25.95 o 
   4  -7   2       53.55       43.25      8.75 o 
   5  -7   2        0.16        1.37      2.92 o 
  -8  -6   2        0.44       -2.23      2.92 o 
  -7  -6   2       12.58        7.38      4.12 o 
  -6  -6   2        9.02        7.33      1.98 o 
  -5  -6   2        5.21        5.66      1.80 o 
  -4  -6   2        1.42        2.06      0.57 o 
  -3  -6   2        4.84        4.02      2.26 o 
  -2  -6   2      379.61      349.21     34.42 o 
  -1  -6   2        0.16        0.15      0.52 o 
   0  -6   2        0.42        0.17      0.45 o 
   1  -6   2       26.18       27.65      3.51 o 
   2  -6   2       35.82       40.33      7.04 o 
   3  -6   2       70.16       83.77     10.99 o 
   4  -6   2        0.60        1.37      0.51 o 
   5  -6   2        5.39        2.57      1.72 o 
   6  -6   2        2.22        1.54      2.75 o 
  -9  -5   2        0.65       -1.20      2.57 o 
  -8  -5   2       17.79       17.35      6.61 o 
  -7  -5   2       14.76       15.74      3.43 o 
  -6  -5   2      116.49      143.21      9.55 o 
  -5  -5   2       68.65       83.05      5.05 o 
  -4  -5   2       17.74       19.80      2.75 o 
  -3  -5   2        0.48        0.00      0.15 o 
  -2  -5   2      126.14       96.82      3.98 o 
  -1  -5   2      581.92      578.24     13.12 o 
   0  -5   2       31.38       32.06      2.43 o 
   1  -5   2        0.46        0.52      0.48 o 
   2  -5   2       33.38       25.65      3.14 o 
   3  -5   2        8.86        5.25      1.35 o 
   4  -5   2       14.49       13.73      4.81 o 
   5  -5   2        1.23        0.86      1.72 o 
   6  -5   2        9.17        6.52      3.95 o 
   7  -5   2        4.01        9.10      4.81 o 
  -9  -4   2        0.02        0.33      1.54 o 
  -8  -4   2        7.37        2.28      1.46 o 
  -7  -4   2       13.59        6.58      2.30 o 
  -6  -4   2      243.11      272.55     17.87 o 
  -5  -4   2       32.90       33.19      4.41 o 
  -4  -4   2       49.38       59.97      5.49 o 
  -3  -4   2      126.64      129.99      4.82 o 
  -2  -4   2        0.68        0.82      0.41 o 
  -1  -4   2      674.97      723.20     10.78 o 
   0  -4   2      563.87      587.37      9.04 o 
   1  -4   2      143.74      138.02      5.17 o 
   2  -4   2      859.54      857.69     19.75 o 
   3  -4   2      223.21      220.92      8.30 o 
   4  -4   2       22.30       21.37      2.73 o 
   5  -4   2       40.96       41.02      8.41 o 
   6  -4   2       31.20       32.78      8.07 o 
   7  -4   2        4.78        5.49      3.60 o 
  -9  -3   2        1.34        0.13      2.23 o 
  -8  -3   2        6.71        2.73      2.06 o 
  -7  -3   2        2.98        3.56      1.93 o 
  -6  -3   2       17.45       19.37      3.83 o 
  -5  -3   2       41.83       34.23      4.66 o 
  -4  -3   2      149.57      160.97      7.05 o 
  -3  -3   2       13.01        9.33      1.48 o 
  -2  -3   2      259.71      251.03      5.72 o 
  -1  -3   2      177.64      174.79      4.53 o 
   0  -3   2      175.81      156.58      4.14 o 
   1  -3   2      730.25      687.80     11.90 o 
   2  -3   2      134.73      111.24      8.59 o 
   3  -3   2      512.10      472.46     42.86 o 
   4  -3   2        9.22        6.13      1.32 o 
   5  -3   2       80.90       68.84     10.13 o 
   6  -3   2       11.50       13.04      4.98 o 
   7  -3   2        1.11        2.23      2.40 o 
   8  -3   2        0.57       -1.37      1.37 o 
  -9  -2   2        0.23        1.31      1.37 o 
  -8  -2   2        0.08       -0.78      0.78 o 
  -7  -2   2       37.26       34.47      5.76 o 
  -6  -2   2       10.17       17.51      4.63 o 
  -5  -2   2        0.05        1.54      1.20 o 
  -4  -2   2      256.18      295.93     11.24 o 
  -3  -2   2      223.69      221.61      8.03 o 
  -2  -2   2      469.85      410.06     11.00 o 
  -1  -2   2        8.19        7.70      0.98 o 
   0  -2   2      484.10      451.16      8.25 o 
   1  -2   2     2088.85     1846.57     20.79 o 
   2  -2   2       10.47        9.32      1.82 o 
   3  -2   2        4.27        2.34      0.66 o 
   4  -2   2       99.52      120.54     11.50 o 
   5  -2   2       62.09       70.55      9.96 o 
   6  -2   2        1.58        1.72      2.15 o 
   7  -2   2        2.53        3.09      2.57 o 
   8  -2   2        0.62       -0.34      0.86 o 
  -9  -1   2        2.75        3.44      1.56 o 
  -8  -1   2        1.06        0.30      0.65 o 
  -7  -1   2        2.95        3.43      1.72 o 
  -6  -1   2       71.22       72.61     10.64 o 
  -5  -1   2      148.87      177.24     14.77 o 
  -4  -1   2     1398.43     1606.33     41.72 o 
  -3  -1   2       14.09       21.40      2.88 o 
  -2  -1   2      927.09      951.05     21.91 o 
  -1  -1   2      481.58      424.94      6.93 o 
   0  -1   2      707.48      667.18     15.26 o 
   1  -1   2     2120.33     1947.52     47.51 o 
   2  -1   2     4220.98     4276.75     42.94 o 
   3  -1   2       32.74       30.11      2.83 o 
   4  -1   2       68.06       58.59      4.34 o 
   5  -1   2      107.94      104.54     11.59 o 
   6  -1   2       46.99       40.77      6.09 o 
   7  -1   2        0.02        0.63      2.66 o 
   8  -1   2        3.66        4.81      2.40 o 
   9  -1   2        2.12        2.06      1.89 o 
  -9   0   2        0.68       -0.08      1.48 o 
  -8   0   2        1.31        1.20      1.37 o 
  -7   0   2        8.46        7.04      3.60 o 
  -6   0   2        0.19        2.06      2.57 o 
  -5   0   2       95.67       99.58     11.33 o 
  -4   0   2       14.96       18.02      4.63 o 
  -3   0   2      358.79      382.01     18.07 o 
  -2   0   2        0.06        0.71      0.86 o 
  -1   0   2     1280.30     1210.69     50.74 o 
   0   0   2      952.96      907.94     15.42 o 
   1   0   2     1542.09     1389.62     13.54 o 
   2   0   2    16528.61    17611.22    149.81 o 
   3   0   2       32.76       37.70      2.56 o 
   4   0   2       51.64       50.73      4.17 o 
   5   0   2      199.47      191.03     14.60 o 
   6   0   2       44.82       45.07      5.07 o 
   7   0   2        1.42        1.57      1.03 o 
   8   0   2        0.00        0.00      0.81 o 
   9   0   2        1.90       -1.72      2.92 o 
  -8   1   2        3.06        7.04      4.46 o 
  -7   1   2      109.32      141.64     16.82 o 
  -6   1   2       17.35       17.16      5.66 o 
  -5   1   2       11.96       13.73      4.29 o 
  -4   1   2        0.32        3.43      1.72 o 
  -3   1   2        1.44       -0.73      0.73 o 
  -2   1   2      947.98      971.63     20.88 o 
  -1   1   2        9.35        6.39      1.33 o 
   0   1   2       14.37       12.21      0.97 o 
   1   1   2      806.38      697.06      8.68 o 
   2   1   2    19302.76    20328.28    106.92 o 
   3   1   2     1118.52     1073.70     13.01 o 
   4   1   2      261.42      262.03      9.72 o 
   5   1   2       20.58       19.96      3.03 o 
   6   1   2        1.21        2.24      1.20 o 
   7   1   2       23.82       28.82      4.29 o 
   8   1   2       34.19       30.92      4.78 o 
   9   1   2       10.90        8.75      3.60 o 
  -8   2   2        1.67       -3.60      3.60 o 
  -7   2   2      281.16      376.89     28.52 o 
  -6   2   2        3.89        7.72      3.60 o 
  -5   2   2        4.77        8.75      3.95 o 
  -4   2   2      236.27      242.27     17.70 o 
  -3   2   2      576.34      615.39     25.84 o 
  -2   2   2        0.59        1.54      1.37 o 
  -1   2   2      125.00      125.05      5.42 o 
   0   2   2     1972.82     1887.46     15.60 o 
   1   2   2      217.35      189.34      3.91 o 
   2   2   2      148.59      150.96      4.20 o 
   3   2   2        5.21        6.55      0.97 o 
   4   2   2      779.29      795.11     14.22 o 
   5   2   2       28.83       32.22      3.76 o 
   6   2   2       15.04       17.53      3.08 o 
   7   2   2       47.14       52.17      5.89 o 
   8   2   2        4.89        2.64      2.40 o 
   9   2   2        4.45        6.22      2.10 o 
  -7   3   2      139.85      207.06     21.63 o 
  -6   3   2       67.70       89.78     13.22 o 
  -5   3   2      171.39      184.44     17.35 o 
  -4   3   2        5.11        4.12      2.06 o 
  -3   3   2       71.20       65.41      8.41 o 
  -2   3   2       46.82       59.74      7.55 o 
  -1   3   2     1175.54     1240.58     26.77 o 
   0   3   2       30.74       30.09      1.98 o 
   1   3   2     2705.34     2660.67     18.52 o 
   2   3   2       77.44       72.96      2.74 o 
   3   3   2       44.58       46.48      2.82 o 
   4   3   2      159.49      147.85      7.34 o 
   5   3   2      289.73      320.76     12.21 o 
   6   3   2       37.24       37.22      4.49 o 
   7   3   2        1.68        3.52      1.73 o 
   8   3   2        4.33        7.93      2.42 o 
   9   3   2        2.22        0.56      1.46 o 
  -7   4   2        4.31        6.18      3.78 o 
  -6   4   2        2.80        3.26      1.72 o 
  -5   4   2        0.16        2.40      2.75 o 
  -4   4   2        1.25        3.43      2.92 o 
  -3   4   2      101.27      103.19     11.33 o 
  -2   4   2       48.26       40.17      6.35 o 
  -1   4   2      981.32     1185.80     31.60 o 
   0   4   2       76.35       75.58      3.81 o 
   1   4   2      203.57      204.37      5.87 o 
   2   4   2      872.81      861.65     13.22 o 
   3   4   2        3.54        5.75      0.90 o 
   4   4   2       28.65       26.37      2.32 o 
   5   4   2      111.72      138.06      7.81 o 
   6   4   2        8.56        8.72      2.13 o 
   7   4   2        3.45        2.13      1.11 o 
   8   4   2        0.02       -0.60      1.21 o 
   9   4   2        0.53       -0.32      0.63 o 
  -6   5   2        1.60        4.12      4.29 o 
  -5   5   2       11.39        6.52      3.26 o 
  -4   5   2        6.68       10.81      4.63 o 
  -3   5   2       78.62       87.04     10.99 o 
  -2   5   2        0.15        0.17      0.51 o 
  -1   5   2       19.67       17.06      2.93 o 
   0   5   2      732.67      855.35     22.96 o 
   1   5   2        0.44       -0.52      0.52 o 
   2   5   2       85.78       85.88      2.82 o 
   3   5   2       10.35        7.00      0.86 o 
   4   5   2        0.04        0.22      0.17 o 
   5   5   2       94.64      100.40      6.61 o 
   6   5   2       23.65       21.53      3.22 o 
   7   5   2        0.60        0.00      0.46 o 
   8   5   2        3.56        3.26      1.58 o 
   9   5   2        3.15        1.54      1.03 o 
  -6   6   2       17.20       15.27      6.18 o 
  -5   6   2       71.80       81.53     13.22 o 
  -4   6   2       28.25       26.77      7.04 o 
  -3   6   2       58.68       61.45      9.61 o 
  -2   6   2       19.55       17.16      4.63 o 
  -1   6   2       74.21       86.38      7.09 o 
   0   6   2       62.98       53.07      4.29 o 
   1   6   2      264.30      286.57      7.73 o 
   2   6   2        1.20        1.43      0.39 o 
   3   6   2        1.96        1.80      1.21 o 
   4   6   2       15.10        8.75      3.95 o 
   5   6   2       52.78       29.18     16.39 o 
   6   6   2        8.36        7.91      1.87 o 
   7   6   2        8.70       14.24      5.49 o 
   8   6   2        0.39        4.46      3.78 o 
   9   6   2        5.83        5.32      2.75 o 
  -5   7   2       21.02       19.74      6.35 o 
  -4   7   2       34.39       33.30      8.24 o 
  -3   7   2        2.87        3.95      2.40 o 
  -2   7   2        5.03        5.43      2.23 o 
  -1   7   2        1.34       -1.01      1.12 o 
   0   7   2       76.26       82.38      5.79 o 
   1   7   2      384.47      404.51     12.40 o 
   2   7   2        8.40        5.83      1.54 o 
   3   7   2        8.41        5.02      4.46 o 
   4   7   2       58.41       70.72     10.64 o 
   5   7   2       28.90       41.88      8.75 o 
   6   7   2        0.95        2.75      3.60 o 
   7   7   2        0.22       -3.26      3.26 o 
   8   7   2        5.00        0.69      1.37 o 
  -4   8   2        4.92        6.52      3.26 o 
  -3   8   2        2.73        2.94      4.03 o 
  -2   8   2       10.09        7.95      2.67 o 
  -1   8   2        1.36        1.60      1.97 o 
   0   8   2        0.38       -0.69      1.09 o 
   1   8   2       95.46      103.65      9.48 o 
   2   8   2       28.39       35.29      5.52 o 
   3   8   2       19.38       25.22      5.11 o 
   4   8   2        0.82       -1.41      1.41 o 
   5   8   2        0.01       -1.89      2.23 o 
   6   8   2        0.57       -2.06      3.43 o 
   7   8   2        2.58        1.03      1.89 o 
   8   8   2        3.65        3.09      3.43 o 
  -2   9   2        1.97        0.34      1.20 o 
  -1   9   2        4.63        5.49      3.78 o 
   0   9   2        7.51        5.83      2.06 o 
   1   9   2        2.56        1.07      2.06 o 
   2   9   2       21.01       24.41      5.03 o 
   3   9   2        0.46        0.06      1.44 o 
   4   9   2        0.00       -1.63      1.63 o 
   5   9   2        1.72        3.78      1.72 o 
   6   9   2        0.68       -0.17      1.20 o 
   7   9   2        9.91        3.78      3.78 o 
  -1  10   2       31.93       50.46     11.84 o 
   0  10   2        0.52       -0.32      0.78 o 
   1  10   2        0.00       -1.72      2.39 o 
   2  10   2        2.94        3.20      2.22 o 
   3  10   2        0.23        1.83      1.85 o 
   4  10   2        1.05        3.10      2.05 o 
   5  10   2       18.96       23.34      7.21 o 
   6  10   2        2.84       -1.54      1.54 o 
  -4 -10   3        0.15        0.63      2.09 o 
  -3 -10   3        1.99        3.32      1.77 o 
  -2 -10   3        1.06        2.76      1.90 o 
  -1 -10   3        0.77        1.22      1.80 o 
   0 -10   3        0.41       -5.15      5.15 o 
  -6  -9   3        1.96        1.72      1.54 o 
  -5  -9   3        0.01        1.20      1.72 o 
  -4  -9   3        3.45        3.51      1.92 o 
  -3  -9   3        0.76        0.57      0.80 o 
  -2  -9   3       16.51       12.66      6.26 o 
  -1  -9   3        5.49        7.13      2.66 o 
   0  -9   3        2.53        1.13      1.35 o 
   1  -9   3        3.53        3.09      2.23 o 
   2  -9   3        0.07        1.03      2.92 o 
  -7  -8   3        9.11        3.60      2.40 o 
  -6  -8   3        1.34        5.32      4.29 o 
  -5  -8   3        6.82        6.52      4.29 o 
  -4  -8   3       30.21       27.07      5.27 o 
  -3  -8   3        0.90        1.84      1.37 o 
  -2  -8   3        0.93       -0.63      2.40 o 
  -1  -8   3        0.92        0.94      1.46 o 
   0  -8   3        9.30       11.34      2.13 o 
   1  -8   3        4.32        2.17      1.32 o 
   2  -8   3        0.29        0.93      1.06 o 
   3  -8   3       33.21       20.42      5.84 o 
   4  -8   3        0.97       -1.54      2.57 o 
  -7  -7   3        2.10       -1.37      2.40 o 
  -6  -7   3        0.03       -1.03      1.20 o 
  -5  -7   3        0.76       -1.89      2.92 o 
  -4  -7   3        1.43        1.93      1.39 o 
  -3  -7   3        3.40        2.03      1.48 o 
  -2  -7   3        0.17       -0.26      0.42 o 
  -1  -7   3        3.06        3.81      1.13 o 
   0  -7   3        1.31        2.89      1.01 o 
   1  -7   3      153.88      165.00      9.49 o 
   2  -7   3       41.15       44.97      8.07 o 
   3  -7   3       72.60       72.78     10.81 o 
   4  -7   3        0.14        1.89      1.54 o 
   5  -7   3       30.62       21.45      6.52 o 
  -8  -6   3        1.73        7.04      3.95 o 
  -7  -6   3        5.00        7.55      4.63 o 
  -6  -6   3      124.41      156.12     20.17 o 
  -5  -6   3       81.91      100.36      7.33 o 
  -4  -6   3        1.32        0.56      0.64 o 
  -3  -6   3       51.54       47.58      5.69 o 
  -2  -6   3        0.36        0.07      0.30 o 
  -1  -6   3       36.62       31.07      2.73 o 
   0  -6   3      124.82      109.85      6.51 o 
   1  -6   3       33.63       36.62      3.61 o 
   2  -6   3       23.54       21.62      3.11 o 
   3  -6   3       51.75       62.14      9.96 o 
   4  -6   3        2.97        2.57      2.40 o 
   5  -6   3       35.13       35.36      8.92 o 
   6  -6   3        0.03        3.60      3.78 o 
  -8  -5   3        0.05       -0.39      2.02 o 
  -7  -5   3        0.72        1.48      3.09 o 
  -6  -5   3      590.71      771.44     47.99 o 
  -5  -5   3      216.50      221.56     11.72 o 
  -4  -5   3       77.84       86.08      5.08 o 
  -3  -5   3      319.47      316.14     13.10 o 
  -2  -5   3       16.10        9.29      1.40 o 
  -1  -5   3      153.26      167.27      5.89 o 
   0  -5   3       85.03      100.57      5.65 o 
   1  -5   3      517.30      510.93     11.82 o 
   2  -5   3       42.68       42.16      3.08 o 
   3  -5   3        3.83        3.26      2.23 o 
   4  -5   3        4.05        6.01      3.60 o 
   5  -5   3       23.57       18.88      5.84 o 
   6  -5   3        1.01       -0.17      1.03 o 
   7  -5   3        0.48       -0.69      2.23 o 
  -8  -4   3        0.95        2.03      0.96 o 
  -7  -4   3        0.26        0.71      2.06 o 
  -6  -4   3       23.94       16.28      3.49 o 
  -5  -4   3       60.98       51.84      9.96 o 
  -4  -4   3      202.54      214.58      8.61 o 
  -3  -4   3        7.31        6.58      1.24 o 
  -2  -4   3       18.30       18.29      2.00 o 
  -1  -4   3      217.43      251.08      7.79 o 
   0  -4   3      537.35      584.64     11.83 o 
   1  -4   3       51.34       61.06      4.38 o 
   2  -4   3       74.74       52.80      8.76 o 
   3  -4   3        1.21        3.26      1.72 o 
   4  -4   3       61.33       80.51     10.99 o 
   5  -4   3        0.68        1.03      0.86 o 
   6  -4   3       57.86       66.60     12.02 o 
   7  -4   3        3.51        1.20      0.69 o 
  -9  -3   3        0.00        0.84      3.09 o 
  -8  -3   3        6.87       10.39      3.62 o 
  -7  -3   3       34.05       38.27      6.44 o 
  -6  -3   3       61.91       61.27      7.08 o 
  -5  -3   3       63.68       63.07      5.23 o 
  -4  -3   3        0.48        0.69      0.51 o 
  -3  -3   3       13.24       15.80      2.61 o 
  -2  -3   3       13.37       17.86      1.70 o 
  -1  -3   3        0.02        0.38      0.45 o 
   0  -3   3      415.31      475.87      9.62 o 
   1  -3   3      404.44      411.25     10.11 o 
   2  -3   3        0.21        0.51      0.51 o 
   3  -3   3        5.35       10.13      3.60 o 
   4  -3   3       15.96       16.13      4.81 o 
   5  -3   3        0.16        4.81      2.57 o 
   6  -3   3       39.01       43.08      9.27 o 
   7  -3   3        2.47        5.15      3.78 o 
   8  -3   3        0.01       -0.17      2.40 o 
  -9  -2   3        5.97        1.75      1.24 o 
  -8  -2   3       26.05       18.99      4.91 o 
  -7  -2   3       34.93       32.27      7.55 o 
  -6  -2   3       85.89       84.29     11.33 o 
  -5  -2   3       24.29       36.73      7.04 o 
  -4  -2   3      109.80      119.17     10.99 o 
  -3  -2   3      249.26      245.69      8.57 o 
  -2  -2   3       92.86       80.93      4.37 o 
  -1  -2   3      576.28      577.11      9.75 o 
   0  -2   3      962.13      775.50     25.62 o 
   1  -2   3       54.64       46.36      2.64 o 
   2  -2   3      158.45      144.67     11.34 o 
   3  -2   3      351.93      362.04     19.26 o 
   4  -2   3       17.94       26.26      5.66 o 
   5  -2   3       19.12        9.80      3.26 o 
   6  -2   3       20.66       23.51      6.69 o 
   7  -2   3       19.87       28.15      7.72 o 
   8  -2   3        0.45       -2.40      2.40 o 
  -8  -1   3       26.58       41.88      9.61 o 
  -7  -1   3       37.28       41.02      8.93 o 
  -6  -1   3       41.91       32.78      7.21 o 
  -5  -1   3       10.44       10.47      3.78 o 
  -4  -1   3      428.50      412.53     20.99 o 
  -3  -1   3     3478.46     3791.35     66.40 o 
  -2  -1   3      781.18      799.55     13.97 o 
  -1  -1   3        0.44        0.47      0.40 o 
   0  -1   3     5365.13     5204.13    102.42 o 
   1  -1   3      389.49      320.16     10.27 o 
   2  -1   3       47.82       41.82      3.93 o 
   3  -1   3       71.99       61.47      7.73 o 
   4  -1   3      144.54      130.08     31.69 o 
   5  -1   3       22.40       22.22      2.73 o 
   6  -1   3      107.12       95.44     18.89 o 
   7  -1   3       15.35       15.62      5.49 o 
   8  -1   3        5.06        7.04      4.29 o 
   9  -1   3        3.66       -2.75      2.75 o 
  -8   0   3       12.38       15.45      5.84 o 
  -7   0   3        0.06        0.00      2.23 o 
  -6   0   3        9.68       15.27      5.32 o 
  -5   0   3      299.80      317.93     21.48 o 
  -4   0   3       10.57       11.16      3.78 o 
  -3   0   3     1644.74     1985.83     47.72 o 
  -2   0   3      318.34      333.85     28.99 o 
  -1   0   3       25.22       19.24      2.71 o 
   0   0   3     1588.32     1477.49     24.29 o 
   1   0   3     1763.35     1664.78     23.38 o 
   2   0   3      286.22      280.44      5.44 o 
   3   0   3      280.30      324.26      6.90 o 
   4   0   3     1067.00     1127.90     45.87 o 
   5   0   3        1.52        0.43      0.49 o 
   6   0   3        0.20        0.27      1.37 o 
   7   0   3        5.26        3.76      1.89 o 
   8   0   3        7.34       10.64      4.81 o 
   9   0   3        4.41        4.29      2.75 o 
  -8   1   3        0.62        1.54      0.86 o 
  -7   1   3        0.45       -2.75      2.75 o 
  -6   1   3       24.19       27.46      6.69 o 
  -5   1   3        3.03        2.06      1.54 o 
  -4   1   3      484.02      524.28     18.61 o 
  -3   1   3        1.59        2.57      1.89 o 
  -2   1   3        5.32        7.38      2.92 o 
  -1   1   3     4095.59     3974.22     47.12 o 
   0   1   3        0.26        0.51      1.03 o 
   1   1   3       72.37       63.68      2.72 o 
   2   1   3      518.65      485.07      9.88 o 
   3   1   3        3.50        4.69      0.84 o 
   4   1   3      844.04      842.92     14.66 o 
   5   1   3       14.14        9.76      2.09 o 
   6   1   3       68.00       70.03      6.06 o 
   7   1   3        7.15        2.94      0.77 o 
   8   1   3        0.05        0.24      1.29 o 
   9   1   3        0.74        1.89      2.57 o 
  -8   2   3        3.67        1.20      1.20 o 
  -7   2   3      170.03      205.02     21.29 o 
  -6   2   3        5.85        8.41      3.26 o 
  -5   2   3        2.65        2.06      1.89 o 
  -4   2   3      367.96      425.86     24.24 o 
  -3   2   3      218.25      202.41     15.64 o 
  -2   2   3        8.26       14.76      4.12 o 
  -1   2   3      691.80      626.84     56.09 o 
   0   2   3     4379.23     4253.51     31.53 o 
   1   2   3      147.24      150.74      4.28 o 
   2   2   3      410.45      419.64      7.34 o 
   3   2   3       22.50       21.57      1.84 o 
   4   2   3       10.03       10.48      1.93 o 
   5   2   3        0.15        0.60      0.44 o 
   6   2   3        0.00       -0.47      0.47 o 
   7   2   3        1.08        1.66      1.03 o 
   8   2   3        2.42        1.10      0.63 o 
   9   2   3        1.02        1.59      2.15 o 
  -7   3   3       50.30       50.81     10.81 o 
  -6   3   3       32.93       36.39      8.24 o 
  -5   3   3       89.28      100.43     13.05 o 
  -4   3   3       96.27      104.73     12.19 o 
  -3   3   3        0.07        1.35      1.37 o 
  -2   3   3      167.80      202.36     14.77 o 
  -1   3   3      167.28      237.62     15.12 o 
   0   3   3     1043.94     1056.86     24.31 o 
   1   3   3      282.57      267.72      6.22 o 
   2   3   3       19.39       22.30      1.95 o 
   3   3   3       70.12       62.10      3.20 o 
   4   3   3        6.44        4.97      1.16 o 
   5   3   3      155.53      175.52      9.17 o 
   6   3   3        1.88        1.30      0.95 o 
   7   3   3        3.46        4.55      3.00 o 
   8   3   3       19.81       19.65      3.88 o 
   9   3   3        2.46       -0.87      1.44 o 
  -7   4   3        2.35       -0.17      1.72 o 
  -6   4   3        1.22        2.23      0.86 o 
  -5   4   3       46.28       52.87     10.13 o 
  -4   4   3      177.87      213.64     18.38 o 
  -3   4   3       47.35       39.14      7.04 o 
  -2   4   3       38.17       42.20      4.91 o 
  -1   4   3        0.55        0.00      0.86 o 
   0   4   3      440.85      454.58     12.05 o 
   1   4   3       63.88       61.58      3.58 o 
   2   4   3        1.20        2.42      0.77 o 
   3   4   3      170.17      132.20      7.67 o 
   4   4   3       27.57       20.05      2.20 o 
   5   4   3      257.76      310.12     24.66 o 
   6   4   3       44.30       45.91      5.07 o 
   7   4   3        4.10        2.99      1.51 o 
   8   4   3        0.10        0.00      1.97 o 
   9   4   3        3.40        2.92      1.77 o 
  -6   5   3        4.59        7.72      4.46 o 
  -5   5   3       30.35       32.44      7.72 o 
  -4   5   3       51.34       55.78      9.78 o 
  -3   5   3       38.78       36.73      7.38 o 
  -2   5   3       27.76       33.64      7.38 o 
  -1   5   3      304.61      362.22     15.90 o 
   0   5   3      403.88      440.44     18.40 o 
   1   5   3      162.39      165.13      7.04 o 
   2   5   3      638.82      674.50     11.60 o 
   3   5   3       76.20       84.79      7.73 o 
   4   5   3       42.59       44.47      6.55 o 
   5   5   3       19.39       12.91      2.40 o 
   6   5   3       25.33       27.33      4.16 o 
   7   5   3        6.04        6.37      2.75 o 
   8   5   3        3.40        2.27      1.68 o 
   9   5   3        0.56        0.00      1.54 o 
  -5   6   3       28.23       31.58      7.89 o 
  -4   6   3       63.67       69.35     11.50 o 
  -3   6   3       62.72       59.05      9.61 o 
  -2   6   3       75.80       74.33      9.96 o 
  -1   6   3      245.53      285.65     20.62 o 
   0   6   3        0.79       -0.29      0.55 o 
   1   6   3        1.65        2.37      0.47 o 
   2   6   3      109.37      108.15      4.86 o 
   3   6   3        0.67        0.54      0.24 o 
   4   6   3       51.35       39.85      4.29 o 
   5   6   3        0.25       -0.95      0.95 o 
   6   6   3       41.70       43.93      3.68 o 
   7   6   3        0.04        0.51      1.72 o 
   8   6   3        1.40        0.00      2.23 o 
   9   6   3        0.30        0.17      1.37 o 
  -4   7   3       39.74       35.53      8.58 o 
  -3   7   3       81.40       82.74     11.84 o 
  -2   7   3       12.89        8.70      3.43 o 
  -1   7   3        4.41        3.16      3.09 o 
   0   7   3        0.29        1.76      1.30 o 
   1   7   3        0.92       -0.14      1.09 o 
   2   7   3      342.49      361.19     13.75 o 
   3   7   3      351.94      378.86     30.42 o 
   4   7   3       19.26       21.11      5.66 o 
   5   7   3       20.40       22.14      6.18 o 
   6   7   3        4.00        5.66      3.78 o 
   7   7   3        7.07        9.78      3.95 o 
   8   7   3        0.18        2.23      3.78 o 
  -3   8   3        2.64        6.28      2.42 o 
  -2   8   3        1.94        3.94      1.93 o 
  -1   8   3       20.42       15.76      3.52 o 
   0   8   3      120.41      134.50      8.04 o 
   1   8   3       20.04       18.64      4.19 o 
   2   8   3       90.01       96.17      9.34 o 
   3   8   3      463.70      577.49     23.75 o 
   4   8   3        1.28       -0.69      2.06 o 
   5   8   3       55.27       67.11     11.67 o 
   6   8   3        7.98        7.38      4.12 o 
   7   8   3        1.79        1.03      1.89 o 
   8   8   3        0.83        0.51      0.86 o 
  -2   9   3       18.30       15.62      5.49 o 
  -1   9   3       24.78       28.32      8.07 o 
   0   9   3        0.00        0.58      0.80 o 
   1   9   3        0.99        2.49      2.06 o 
   2   9   3       17.12       19.24      5.75 o 
   3   9   3       60.23       68.32      8.53 o 
   4   9   3        0.00        1.07      1.32 o 
   5   9   3       14.55       10.64      5.15 o 
   6   9   3        1.51        3.26      2.92 o 
   7   9   3        0.02       -1.20      2.92 o 
   0  10   3        0.22        0.34      1.37 o 
   1  10   3        3.33        0.94      1.36 o 
   2  10   3        5.59        3.69      2.51 o 
   3  10   3        0.48        3.36      1.54 o 
   4  10   3        0.16        1.10      1.72 o 
   5  10   3        0.35       -0.51      1.20 o 
   6  10   3        0.01        0.69      1.37 o 
  -2 -10   4        3.09        0.43      0.85 o 
  -5  -9   4        0.00        1.54      2.92 o 
  -4  -9   4        1.29        0.75      0.63 o 
  -3  -9   4        4.67        7.64      3.35 o 
  -2  -9   4       19.49       15.53      3.83 o 
  -1  -9   4        0.76        0.16      1.20 o 
   0  -9   4        0.43        2.75      2.23 o 
   1  -9   4       31.26       64.19     13.90 o 
   2  -9   4        2.50        5.66      3.78 o 
  -6  -8   4       11.25        7.55      4.63 o 
  -5  -8   4        1.43        2.40      2.40 o 
  -4  -8   4        0.03       -1.63      1.94 o 
  -3  -8   4        6.21        6.35      2.35 o 
  -2  -8   4      132.01      137.03     35.71 o 
  -1  -8   4      168.49      197.60     41.98 o 
   0  -8   4        7.39        5.47      2.32 o 
   1  -8   4       31.26       34.22     12.36 o 
   2  -8   4       10.09        9.51      7.55 o 
   3  -8   4       19.63       13.90      5.15 o 
  -7  -7   4        0.26       -0.17      0.86 o 
  -6  -7   4       15.49       27.63      8.58 o 
  -5  -7   4        0.11        1.37      1.03 o 
  -4  -7   4        4.86        2.55      1.72 o 
  -3  -7   4       12.76       11.53      3.30 o 
  -2  -7   4       52.61       41.01      8.34 o 
  -1  -7   4       26.92       19.57      3.09 o 
   0  -7   4       64.89       68.34      5.54 o 
   1  -7   4        0.32        0.62      0.91 o 
   2  -7   4        0.71        3.43      3.26 o 
   3  -7   4       16.61       21.28      6.01 o 
   4  -7   4       16.09        7.38      2.57 o 
   5  -7   4       43.48       43.77      9.10 o 
  -8  -6   4        0.10        3.78      3.60 o 
  -7  -6   4        0.58       -1.37      1.37 o 
  -6  -6   4        0.97        2.40      2.75 o 
  -5  -6   4        2.32        3.43      2.92 o 
  -4  -6   4       29.18       24.86      3.51 o 
  -3  -6   4       31.12       28.51      5.78 o 
  -2  -6   4        0.01        2.53      1.05 o 
  -1  -6   4       37.19       30.00      4.04 o 
   0  -6   4       31.81       31.85      3.57 o 
   1  -6   4       85.15       95.53      7.79 o 
   2  -6   4      139.91      125.23     20.18 o 
   3  -6   4       22.76       20.42      6.01 o 
   4  -6   4        0.96        4.81      3.26 o 
   5  -6   4       40.16       44.11      9.61 o 
   6  -6   4       10.03        4.12      2.57 o 
  -8  -5   4        0.04       -2.35      2.35 o 
  -7  -5   4        5.39        5.41      1.94 o 
  -6  -5   4       14.98       11.22      4.29 o 
  -5  -5   4      215.32      247.71     12.74 o 
  -4  -5   4      547.83      632.31     29.16 o 
  -3  -5   4        0.83       -0.12      0.78 o 
  -2  -5   4       40.89       54.17      4.54 o 
  -1  -5   4      106.34       95.14      5.92 o 
   0  -5   4      187.68      189.38      8.22 o 
   1  -5   4       23.85       20.33      2.88 o 
   2  -5   4        7.15        7.10      1.54 o 
   3  -5   4       73.99       70.38     10.30 o 
   4  -5   4        2.14        2.75      2.23 o 
   5  -5   4       14.55        6.01      3.60 o 
   6  -5   4        0.02        1.89      2.57 o 
  -8  -4   4        0.00        3.41      2.02 o 
  -7  -4   4        4.57        5.52      2.13 o 
  -6  -4   4        1.36        1.24      1.29 o 
  -5  -4   4      230.32      238.16     14.26 o 
  -4  -4   4      194.78      206.85     11.55 o 
  -3  -4   4        7.16        5.28      1.61 o 
  -2  -4   4       46.73       53.07      4.34 o 
  -1  -4   4      162.59      185.01      7.90 o 
   0  -4   4      168.80      190.34      9.20 o 
   1  -4   4        7.25        7.50      1.43 o 
   2  -4   4      165.01       95.42     48.78 o 
   3  -4   4        2.93        1.72      2.06 o 
   4  -4   4       40.03       32.61      7.72 o 
   5  -4   4        1.04        0.34      0.86 o 
   6  -4   4       14.24       10.47      5.15 o 
   7  -4   4        5.36        5.66      3.95 o 
  -8  -3   4        7.89        3.33      4.63 o 
  -7  -3   4       13.56       10.48      3.44 o 
  -6  -3   4        0.17        3.09      2.06 o 
  -5  -3   4      168.62      172.43     14.94 o 
  -4  -3   4       19.88       17.68      4.46 o 
  -3  -3   4       50.67       55.62      7.38 o 
  -2  -3   4        3.49        2.89      1.54 o 
  -1  -3   4      432.11      425.04     13.78 o 
   0  -3   4        0.31        0.96      0.39 o 
   1  -3   4      254.09      257.54      8.90 o 
   2  -3   4       13.88       15.96      4.29 o 
   3  -3   4      174.82      208.87     16.49 o 
   4  -3   4       88.41       98.20     11.85 o 
   5  -3   4       31.69       45.31      9.27 o 
   6  -3   4       16.10       18.88      6.69 o 
   7  -3   4        1.50        1.20      1.37 o 
   8  -3   4        5.95        0.17      0.86 o 
  -8  -2   4       21.14       20.08      6.86 o 
  -7  -2   4        2.09       -1.03      1.54 o 
  -6  -2   4       13.81       15.10      4.98 o 
  -5  -2   4       92.41       88.07     11.16 o 
  -4  -2   4      418.96      460.57     23.56 o 
  -3  -2   4      209.42      202.94     15.38 o 
  -2  -2   4       32.01       25.40      3.05 o 
  -1  -2   4     1185.85     1139.30     17.91 o 
   0  -2   4      864.91      810.64     50.01 o 
   1  -2   4       38.36       39.31      6.35 o 
   2  -2   4      140.59      130.89     12.20 o 
   3  -2   4      701.87      698.19     29.29 o 
   4  -2   4        3.95        2.92      1.37 o 
   5  -2   4       70.58       89.95     12.02 o 
   6  -2   4       42.34       45.31      9.27 o 
   7  -2   4       17.92       16.13      5.66 o 
   8  -2   4        1.61        2.06      0.86 o 
  -8  -1   4        0.04       -0.51      2.75 o 
  -7  -1   4       20.44       15.62      6.01 o 
  -6  -1   4       16.56       14.59      5.15 o 
  -5  -1   4       15.30       10.81      4.12 o 
  -4  -1   4        3.82        0.17      1.20 o 
  -3  -1   4       13.04       16.82      4.29 o 
  -2  -1   4     1420.15     1371.76     60.75 o 
  -1  -1   4        9.32       10.28      1.36 o 
   0  -1   4      476.77      475.50     15.16 o 
   1  -1   4        0.20       -0.86      1.54 o 
   2  -1   4      227.93      159.94     31.72 o 
   3  -1   4        2.27        0.34      0.51 o 
   4  -1   4      379.84      216.26    114.36 o 
   5  -1   4        5.85        5.38      1.37 o 
   6  -1   4        0.54        0.59      1.46 o 
   7  -1   4       25.27       32.44      7.89 o 
   8  -1   4        4.57        2.92      2.57 o 
  -8   0   4        0.42        2.57      2.57 o 
  -7   0   4        2.22        1.54      1.54 o 
  -6   0   4       11.73       16.48      5.84 o 
  -5   0   4        5.98        3.26      1.63 o 
  -4   0   4        0.02        1.54      1.72 o 
  -3   0   4      121.66      131.21     12.71 o 
  -2   0   4      921.16      920.80     32.13 o 
  -1   0   4      187.71      173.77     13.23 o 
   0   0   4      179.70      159.91      8.75 o 
   1   0   4      415.79      373.70     12.83 o 
   2   0   4      447.92      423.30     11.06 o 
   3   0   4      845.13      849.56     13.54 o 
   4   0   4     1991.71     2085.59     38.62 o 
   5   0   4       23.39       25.02      3.13 o 
   6   0   4       62.03       59.20     12.70 o 
   7   0   4        0.91        1.33      0.65 o 
   8   0   4        6.56       10.30      4.81 o 
   9   0   4        1.78        2.57      2.06 o 
  -8   1   4        0.79       -0.86      1.89 o 
  -7   1   4        0.64       -1.03      2.06 o 
  -6   1   4       20.92       23.00      6.69 o 
  -5   1   4       72.22       81.37     11.50 o 
  -4   1   4        0.02       -0.17      1.37 o 
  -3   1   4        3.72        7.89      3.09 o 
  -2   1   4       12.66       30.03      6.52 o 
  -1   1   4      126.79      139.83     11.85 o 
   0   1   4      117.24       99.92      6.98 o 
   1   1   4      150.71      142.55      5.95 o 
   2   1   4       19.84       17.96      1.67 o 
   3   1   4       59.43       50.28      3.28 o 
   4   1   4      990.31     1050.63     16.67 o 
   5   1   4       24.77       24.44      2.61 o 
   6   1   4      164.32      182.26     10.02 o 
   7   1   4        5.22        6.14      1.94 o 
   8   1   4        0.59       -2.23      3.09 o 
   9   1   4        1.42        8.41      4.12 o 
  -7   2   4        0.23        1.72      2.57 o 
  -6   2   4        4.37        3.95      3.78 o 
  -5   2   4     1185.91     1382.34     50.01 o 
  -4   2   4        0.07        1.20      2.23 o 
  -3   2   4        0.03        0.17      1.37 o 
  -2   2   4      159.31      154.60     13.91 o 
  -1   2   4      267.37      251.03     16.68 o 
   0   2   4     1256.04     1191.81     25.73 o 
   1   2   4        2.05        1.76      0.63 o 
   2   2   4      459.01      420.94      9.18 o 
   3   2   4      830.98      861.59     15.43 o 
   4   2   4      596.65      682.28     17.80 o 
   5   2   4      132.59      131.33      8.09 o 
   6   2   4       42.86       46.12      5.20 o 
   7   2   4       19.54       20.37      3.79 o 
   8   2   4        0.07       -1.19      1.19 o 
   9   2   4        3.78        9.27      4.46 o 
  -7   3   4        3.27        6.35      4.98 o 
  -6   3   4       11.56       16.48      6.01 o 
  -5   3   4      638.50      770.90     38.36 o 
  -4   3   4       95.86      105.24     13.05 o 
  -3   3   4      177.06      185.16     16.15 o 
  -2   3   4      194.77      203.75     16.32 o 
  -1   3   4       21.20       20.30      4.29 o 
   0   3   4      945.03     1009.34     20.24 o 
   1   3   4     1423.77     1492.41     37.43 o 
   2   3   4      476.04      484.48     11.75 o 
   3   3   4       29.82       31.41      2.97 o 
   4   3   4       81.45       97.80     11.42 o 
   5   3   4        5.49        5.02      1.77 o 
   6   3   4       61.62       66.95      6.31 o 
   7   3   4       13.17       20.71      3.76 o 
   8   3   4        2.89        3.70      1.24 o 
   9   3   4        3.11        1.68      2.92 o 
  -6   4   4       35.08       43.42      9.95 o 
  -5   4   4        4.56        4.46      2.92 o 
  -4   4   4      228.98      259.71     20.78 o 
  -3   4   4      391.93      428.38     18.23 o 
  -2   4   4        1.25        2.75      2.57 o 
  -1   4   4       25.94       24.03      3.51 o 
   0   4   4      259.81      270.37     22.26 o 
   1   4   4      304.21      343.95      9.93 o 
   2   4   4       22.49       20.37      2.06 o 
   3   4   4      304.35      310.55     13.48 o 
   4   4   4       40.62       44.88      3.80 o 
   5   4   4        7.70        8.31      2.24 o 
   6   4   4        4.03        3.96      1.20 o 
   7   4   4       32.10       41.08      5.50 o 
   8   4   4        3.95        5.19      2.30 o 
   9   4   4        0.04       -1.06      1.21 o 
  -6   5   4       46.68       58.01     11.84 o 
  -5   5   4        0.24       -2.92      2.92 o 
  -4   5   4        4.48        4.81      3.43 o 
  -3   5   4        3.37       -1.03      2.23 o 
  -2   5   4       52.42       59.58      6.18 o 
  -1   5   4        0.48        0.01      1.63 o 
   0   5   4      128.46      126.18     10.30 o 
   1   5   4       11.48        7.66      1.54 o 
   2   5   4      181.07      173.58      6.07 o 
   3   5   4       32.39       32.69      2.99 o 
   4   5   4       29.88       25.03      4.13 o 
   5   5   4      144.53      177.22     10.08 o 
   6   5   4        0.43        1.14      1.01 o 
   7   5   4       11.18       10.94      3.05 o 
   8   5   4        7.97        8.10      2.56 o 
   9   5   4        0.61        0.86      2.75 o 
  -5   6   4        6.21        2.57      2.40 o 
  -4   6   4       18.00       18.19      5.84 o 
  -3   6   4        0.25        5.32      3.43 o 
  -2   6   4       85.57       91.49      8.31 o 
  -1   6   4       36.14       39.04      4.06 o 
   0   6   4       10.76       10.94      2.51 o 
   1   6   4       51.96       56.56      4.85 o 
   2   6   4       74.44       74.82      4.51 o 
   3   6   4       17.71       15.70      1.99 o 
   4   6   4        1.04        1.65      0.63 o 
   5   6   4        5.08        4.55      1.46 o 
   6   6   4       15.82       15.78      3.11 o 
   7   6   4       10.91       16.30      5.66 o 
   8   6   4        0.47        0.00      0.69 o 
   9   6   4        1.15       -2.75      2.75 o 
  -4   7   4        0.23       -0.51      1.89 o 
  -3   7   4       75.79       78.69      8.68 o 
  -2   7   4       19.22       17.92      3.88 o 
  -1   7   4        6.20        5.43      1.81 o 
   0   7   4        1.16        2.15      1.32 o 
   1   7   4       13.27       13.95      2.01 o 
   2   7   4       23.77       25.62      3.16 o 
   3   7   4      129.93      137.27      7.28 o 
   4   7   4        1.48        2.30      1.14 o 
   5   7   4        4.34        4.12      3.09 o 
   6   7   4        0.19       -2.57      2.92 o 
   7   7   4        7.15        6.69      3.43 o 
   8   7   4        0.15        0.00      0.86 o 
  -3   8   4        6.97        7.28      2.59 o 
  -2   8   4       43.52       43.69      6.36 o 
  -1   8   4        7.92        4.98      2.10 o 
   0   8   4       34.25       32.27      5.84 o 
   1   8   4       11.10        7.47      2.61 o 
   2   8   4        7.32       10.50      3.03 o 
   3   8   4       25.44       23.80      4.66 o 
   4   8   4        0.85        2.06      0.86 o 
   5   8   4       58.89       88.57     13.90 o 
   6   8   4        0.73       -0.51      1.20 o 
   7   8   4        2.73        9.95      4.63 o 
   8   8   4        0.05       -0.86      2.40 o 
  -2   9   4        2.64        0.51      2.06 o 
  -1   9   4       23.47       13.04      5.84 o 
   0   9   4       26.40       19.74      5.66 o 
   1   9   4       20.50       20.37      4.61 o 
   2   9   4        2.15        2.90      1.11 o 
   3   9   4        1.36        1.16      1.77 o 
   4   9   4       11.48       14.76      4.98 o 
   5   9   4        3.07        3.78      3.78 o 
   6   9   4        0.15        0.69      1.20 o 
   7   9   4        0.10        0.51      1.72 o 
   0  10   4       16.79       13.39      6.01 o 
   1  10   4       22.51       20.50      5.04 o 
   2  10   4        0.23       -0.08      2.49 o 
   3  10   4        1.55        2.26      2.66 o 
   4  10   4        0.18        4.81      3.09 o 
   5  10   4        0.87       -2.75      2.75 o 
  -4  -9   5        5.47        7.71      3.00 o 
  -3  -9   5        2.39        1.56      1.20 o 
  -2  -9   5        2.33        0.66      2.75 o 
  -1  -9   5        4.24       10.98      5.83 o 
   0  -9   5        1.00        1.37      1.03 o 
   1  -9   5        0.82        5.83      4.63 o 
  -6  -8   5        0.51       -3.09      4.12 o 
  -5  -8   5        4.84        5.66      3.09 o 
  -4  -8   5        0.08        1.66      0.61 o 
  -3  -8   5        0.00        0.25      2.83 o 
  -2  -8   5       14.56       11.52      3.52 o 
  -1  -8   5        0.36        1.37      1.63 o 
   0  -8   5       14.47        2.62      7.55 o 
   1  -8   5       41.38       47.09     14.93 o 
   2  -8   5        3.44        7.04      3.70 o 
   3  -8   5        1.12        4.98      2.75 o 
  -6  -7   5        3.58        9.27      5.15 o 
  -5  -7   5       23.07       23.17      7.55 o 
  -4  -7   5       21.99       14.42      5.15 o 
  -3  -7   5        0.82        0.59      1.11 o 
  -2  -7   5      129.63      138.34     15.06 o 
  -1  -7   5       19.86       15.47      2.68 o 
   0  -7   5        5.87        1.96      1.46 o 
   1  -7   5        6.31        6.90      2.27 o 
   2  -7   5        2.46        1.54      2.75 o 
   3  -7   5       33.55       36.39      8.92 o 
   4  -7   5       13.62        9.10      5.15 o 
  -7  -6   5        1.15        4.46      4.63 o 
  -6  -6   5        2.72        5.49      4.12 o 
  -5  -6   5       12.45       15.96      6.18 o 
  -4  -6   5      113.00      117.92      9.15 o 
  -3  -6   5       44.77       39.26      4.20 o 
  -2  -6   5        0.29        0.77      1.60 o 
  -1  -6   5       69.43       82.40      7.81 o 
   0  -6   5        6.93        8.01      1.96 o 
   1  -6   5       16.19       15.71      2.40 o 
   2  -6   5       19.45       14.59      4.98 o 
   3  -6   5        8.70        8.07      4.12 o 
   4  -6   5       13.96       20.25      6.52 o 
   5  -6   5        2.73       -0.51      2.06 o 
  -7  -5   5        0.03       -0.97      0.98 o 
  -6  -5   5        7.07        5.76      2.38 o 
  -5  -5   5        1.83        0.70      0.94 o 
  -4  -5   5      628.45      744.22     35.79 o 
  -3  -5   5      146.51      161.71      8.71 o 
  -2  -5   5        3.58        2.07      1.13 o 
  -1  -5   5       94.80      116.23      7.00 o 
   0  -5   5       12.75       15.42      2.37 o 
   1  -5   5       22.37       20.69      2.85 o 
   2  -5   5        1.77        0.98      1.63 o 
   3  -5   5      128.41      148.86     16.31 o 
   4  -5   5        1.17       -0.34      2.40 o 
   5  -5   5        4.45        3.26      2.23 o 
   6  -5   5        0.86       -2.06      3.26 o 
  -8  -4   5        0.30        1.54      2.66 o 
  -7  -4   5        2.32        0.14      1.03 o 
  -6  -4   5       15.46       13.53      3.58 o 
  -5  -4   5       71.32       85.94      8.41 o 
  -4  -4   5      111.17      123.46      9.73 o 
  -3  -4   5      187.27      180.44     11.14 o 
  -2  -4   5      471.80      528.59     14.88 o 
  -1  -4   5        0.03        1.14      0.60 o 
   0  -4   5       46.85       55.91      4.59 o 
   1  -4   5      151.37      154.97      9.02 o 
   2  -4   5      154.21      106.57     51.78 o 
   3  -4   5      102.92      132.20     14.77 o 
   4  -4   5       25.83       31.24      7.72 o 
   5  -4   5        7.95        6.69      4.12 o 
   6  -4   5        2.54        1.20      1.54 o 
   7  -4   5        0.09        1.03      2.92 o 
  -8  -3   5        2.24        2.45      2.32 o 
  -7  -3   5        4.83        3.95      2.92 o 
  -6  -3   5       41.19       50.63      9.44 o 
  -5  -3   5       18.22       21.80      5.66 o 
  -4  -3   5      103.98      116.41     12.71 o 
  -3  -3   5      240.99      201.20     15.64 o 
  -2  -3   5      447.91      485.68     15.97 o 
  -1  -3   5       15.14       21.22      3.17 o 
   0  -3   5      132.59      149.33      9.05 o 
   1  -3   5      246.38      278.09     11.43 o 
   2  -3   5        6.85        8.53      4.20 o 
   3  -3   5        1.74        2.40      1.37 o 
   4  -3   5       21.60       17.68      5.32 o 
   5  -3   5       18.46       23.34      6.69 o 
   6  -3   5       28.65       25.40      7.55 o 
   7  -3   5        1.50       -1.03      2.06 o 
  -8  -2   5        1.64        1.72      2.40 o 
  -7  -2   5       26.51       20.42      6.52 o 
  -6  -2   5       90.66       93.05     12.88 o 
  -5  -2   5       61.79       59.39      9.96 o 
  -4  -2   5       18.87       18.02      5.15 o 
  -3  -2   5       14.72       11.97      2.27 o 
  -2  -2   5       19.52       17.17      2.67 o 
  -1  -2   5      638.63      622.31     16.97 o 
   0  -2   5       52.12       47.12      4.51 o 
   1  -2   5       17.08       17.78      3.46 o 
   2  -2   5      219.69      143.18     39.61 o 
   3  -2   5       47.09       66.60      9.78 o 
   4  -2   5        3.40        2.92      2.57 o 
   5  -2   5       29.49       27.29      7.38 o 
   6  -2   5        2.47        4.29      3.78 o 
   7  -2   5        2.24        0.17      2.23 o 
   8  -2   5        1.71        1.20      1.72 o 
  -8  -1   5        2.25       -0.69      1.72 o 
  -7  -1   5       18.83       12.36      4.63 o 
  -6  -1   5       20.31       13.80      3.91 o 
  -5  -1   5       82.18       81.20     11.67 o 
  -4  -1   5      239.63      261.32     20.27 o 
  -3  -1   5        0.82        0.32      0.54 o 
  -2  -1   5        1.21        0.34      0.51 o 
  -1  -1   5      520.93      572.07     26.69 o 
   0  -1   5      283.30      290.11      9.89 o 
   1  -1   5       20.87       21.45      5.15 o 
   2  -1   5      117.18       96.28      7.56 o 
   3  -1   5       49.85       44.78      6.27 o 
   4  -1   5        4.66        6.35      3.43 o 
   5  -1   5        8.23        6.52      3.09 o 
   6  -1   5        0.96       -0.51      1.72 o 
   7  -1   5        2.78        1.54      2.06 o 
   8  -1   5        2.83        3.60      2.92 o 
  -8   0   5        0.40        0.00      1.54 o 
  -7   0   5       19.65       19.56      6.69 o 
  -6   0   5      105.65      107.81     15.45 o 
  -5   0   5        0.43        2.06      0.69 o 
  -4   0   5        2.31       -0.51      2.23 o 
  -3   0   5      183.53      166.45     15.63 o 
  -2   0   5      370.12      287.88     30.53 o 
  -1   0   5     1312.00     1431.79     43.80 o 
   0   0   5     2218.91     2258.68     54.75 o 
   1   0   5       98.21       82.09      9.96 o 
   2   0   5       66.91       56.90      6.61 o 
   3   0   5       51.58       51.14      4.21 o 
   4   0   5       52.06       60.73      3.63 o 
   5   0   5      123.90      118.15     19.06 o 
   6   0   5      161.49      166.90     35.55 o 
   7   0   5        3.22        2.57      2.23 o 
   8   0   5        0.20        0.51      1.54 o 
   9   0   5        0.21        1.72      2.40 o 
  -7   1   5       20.41       24.03      7.55 o 
  -6   1   5       29.38       29.35      7.72 o 
  -5   1   5       20.93       23.17      6.69 o 
  -4   1   5       69.15       66.43     10.81 o 
  -3   1   5      314.04      328.48     22.52 o 
  -2   1   5      243.22      274.97     19.42 o 
  -1   1   5      834.34      831.86     32.78 o 
   0   1   5       37.20       39.31      6.87 o 
   1   1   5     1334.04     1303.82     26.13 o 
   2   1   5        8.99        5.59      1.74 o 
   3   1   5      284.10      279.35      8.62 o 
   4   1   5      487.40      519.43     23.13 o 
   5   1   5       11.79       10.65      1.76 o 
   6   1   5      232.18      262.13     34.01 o 
   7   1   5        4.88        0.31      1.37 o 
   8   1   5       12.34       13.73      4.81 o 
   9   1   5        0.97        1.72      2.75 o 
  -7   2   5        0.10       -2.75      3.09 o 
  -6   2   5       20.04       24.71      7.55 o 
  -5   2   5       30.48       31.00      5.51 o 
  -4   2   5        0.72        4.46      3.26 o 
  -3   2   5      112.54      105.94     12.88 o 
  -2   2   5      780.82      799.51     34.99 o 
  -1   2   5        1.40        2.13      1.03 o 
   0   2   5        0.08        0.00      1.20 o 
   1   2   5      975.99      866.58     58.48 o 
   2   2   5      467.85      515.61     16.54 o 
   3   2   5       53.69       51.62      4.26 o 
   4   2   5       44.96       51.79      5.49 o 
   5   2   5       27.33       32.44      4.28 o 
   6   2   5       45.58       50.32      5.44 o 
   7   2   5        0.05        1.46      1.21 o 
   8   2   5        6.39        2.79      3.86 o 
   9   2   5        0.03       -0.51      2.23 o 
  -7   3   5        0.86       -3.43      3.43 o 
  -6   3   5        0.18       -1.03      2.57 o 
  -5   3   5       46.29       50.63     10.13 o 
  -4   3   5        9.80       10.47      4.46 o 
  -3   3   5       96.27      116.23     13.39 o 
  -2   3   5       92.32       86.53     11.16 o 
  -1   3   5        7.30        3.80      1.24 o 
   0   3   5      303.94      305.20     13.32 o 
   1   3   5        1.66        4.75      1.89 o 
   2   3   5      216.40      193.66     12.20 o 
   3   3   5       53.92       54.95      5.46 o 
   4   3   5       23.56       23.29      3.03 o 
   5   3   5        0.42       -0.24      0.57 o 
   6   3   5        9.60       14.73      3.03 o 
   7   3   5       12.98       13.77      3.08 o 
   8   3   5        0.04        0.17      0.92 o 
   9   3   5        0.42       -2.40      2.40 o 
  -6   4   5        7.66        7.38      4.81 o 
  -5   4   5        0.16        1.03      2.57 o 
  -4   4   5        0.04       -1.54      2.23 o 
  -3   4   5      180.67      183.76     17.69 o 
  -2   4   5        1.60        4.29      2.75 o 
  -1   4   5       86.25       91.21      8.50 o 
   0   4   5      127.89      116.02      7.58 o 
   1   4   5        0.80        0.49      0.69 o 
   2   4   5       81.92       87.48      7.22 o 
   3   4   5       36.87       42.12      4.97 o 
   4   4   5       38.10       34.62      5.49 o 
   5   4   5       45.45       49.04      4.56 o 
   6   4   5        1.88        1.19      0.94 o 
   7   4   5        3.85        4.61      1.77 o 
   8   4   5        2.42        1.44      1.37 o 
   9   4   5        0.73       -0.14      1.11 o 
  -5   5   5        1.29        2.75      1.72 o 
  -4   5   5        7.30        4.81      3.26 o 
  -3   5   5       46.86       54.53      6.79 o 
  -2   5   5      296.14      264.49     36.86 o 
  -1   5   5       93.03       81.57     13.73 o 
   0   5   5       96.41       82.73     11.59 o 
   1   5   5      239.06      221.12     12.88 o 
   2   5   5      150.66      164.06     10.14 o 
   3   5   5        0.10        1.00      3.00 o 
   4   5   5      110.20      132.96     12.36 o 
   5   5   5       19.27       18.68      3.46 o 
   6   5   5       26.35       34.73      4.06 o 
   7   5   5        0.08        0.57      1.03 o 
   8   5   5       10.98       11.58      3.35 o 
   9   5   5        1.12       -1.54      2.92 o 
  -5   6   5        0.08        1.20      1.72 o 
  -4   6   5        7.38       10.64      3.95 o 
  -3   6   5       17.28       18.88      6.01 o 
  -2   6   5       85.36       76.61      6.21 o 
  -1   6   5        2.68        1.65      0.60 o 
   0   6   5       14.20       15.31      3.20 o 
   1   6   5      278.14      286.10     12.27 o 
   2   6   5        4.55        5.23      1.40 o 
   3   6   5       49.79       49.76      5.66 o 
   4   6   5       30.91       36.25      4.60 o 
   5   6   5        3.32        8.49      2.41 o 
   6   6   5        1.93        2.53      2.32 o 
   7   6   5        1.21        0.69      0.86 o 
   8   6   5        2.47       -0.86      3.26 o 
   9   6   5        1.04       -2.06      3.43 o 
  -4   7   5       17.33       18.02      6.69 o 
  -3   7   5        9.34        8.61      2.83 o 
  -2   7   5       27.12       23.00      4.35 o 
  -1   7   5      307.99      311.82     28.18 o 
   0   7   5       22.46       23.12      3.79 o 
   1   7   5        9.27        7.58      1.96 o 
   2   7   5        1.95        0.93      1.12 o 
   3   7   5       35.32       38.75      5.01 o 
   4   7   5       58.80       46.62      5.32 o 
   5   7   5       58.84       68.83     11.33 o 
   6   7   5        0.60       -0.69      1.20 o 
   7   7   5        1.45        5.49      3.09 o 
   8   7   5        0.10       -0.17      1.03 o 
  -3   8   5        1.69        1.56      1.69 o 
  -2   8   5        0.84       -0.86      1.70 o 
  -1   8   5        7.88        6.65      2.10 o 
   0   8   5       17.82       23.00      4.19 o 
   1   8   5        0.83       -0.13      0.82 o 
   2   8   5        0.08        1.04      0.59 o 
   3   8   5        1.41        0.14      4.03 o 
   4   8   5       39.08       51.49     10.13 o 
   5   8   5      114.22      141.64     17.34 o 
   6   8   5        2.15        2.23      2.23 o 
   7   8   5        6.12        8.24      3.95 o 
  -1   9   5        0.01        0.51      2.06 o 
   0   9   5        0.19        0.86      0.86 o 
   1   9   5       24.81       23.10      8.67 o 
   2   9   5        7.40        3.27      3.95 o 
   3   9   5        8.65       11.76      3.63 o 
   4   9   5        1.21       -0.17      1.89 o 
   5   9   5       53.48       77.58     13.22 o 
   6   9   5        2.06       -0.17      2.57 o 
   1  10   5        1.50        5.32      4.12 o 
   2  10   5        1.40       -1.43      2.40 o 
   3  10   5        0.04        1.24      2.32 o 
   4  10   5        4.88        7.38      3.95 o 
   5  10   5        0.04        0.34      0.86 o 
  -3  -9   6        1.51        0.57      1.39 o 
  -2  -9   6        0.37       -0.64      1.93 o 
  -1  -9   6        0.99       -4.12      4.12 o 
   0  -9   6        8.73       13.90      5.66 o 
  -5  -8   6        0.27        0.86      1.72 o 
  -4  -8   6        5.67        4.58      3.35 o 
  -3  -8   6        0.13        1.19      0.93 o 
  -2  -8   6        3.60        2.15      1.61 o 
  -1  -8   6        0.23       -0.31      2.40 o 
   0  -8   6       24.40       25.74      8.07 o 
   1  -8   6       13.99       20.42      7.72 o 
   2  -8   6        0.10       -0.59      1.44 o 
  -6  -7   6        5.84       10.47      5.49 o 
  -5  -7   6        0.22       -1.20      3.43 o 
  -4  -7   6        1.32        1.72      2.23 o 
  -3  -7   6       10.15        8.15      5.41 o 
  -2  -7   6        0.65       -0.59      1.19 o 
  -1  -7   6       22.30       15.33      3.27 o 
   0  -7   6        5.34        2.80      1.44 o 
   1  -7   6       69.26      103.85     15.79 o 
   2  -7   6        0.60        0.71      2.49 o 
   3  -7   6        4.85        1.72      2.23 o 
   4  -7   6        0.01       -1.72      3.09 o 
  -6  -6   6       20.00       20.42      7.38 o 
  -5  -6   6        3.75        0.51      1.72 o 
  -4  -6   6        6.58        6.80      2.39 o 
  -3  -6   6        7.66        8.07      2.07 o 
  -2  -6   6       97.64      100.47      8.79 o 
  -1  -6   6       19.07       18.33      2.99 o 
   0  -6   6       41.02       37.49      4.95 o 
   1  -6   6       50.75       40.93      7.12 o 
   2  -6   6       47.64       50.46      9.78 o 
   3  -6   6        5.40        5.49      2.23 o 
   4  -6   6       12.18        9.61      4.29 o 
   5  -6   6        2.61        6.86      4.98 o 
  -7  -5   6        0.19       -1.42      1.94 o 
  -6  -5   6       12.65       13.94      3.63 o 
  -5  -5   6        0.62        2.04      1.68 o 
  -4  -5   6       51.80       57.25      6.79 o 
  -3  -5   6      207.55      208.64     10.44 o 
  -2  -5   6      360.06      380.01     13.72 o 
  -1  -5   6        7.22        7.59      1.73 o 
   0  -5   6        0.24       -0.05      0.86 o 
   1  -5   6        0.70        0.29      0.46 o 
   2  -5   6       41.23       45.83      9.10 o 
   3  -5   6        6.95        6.52      3.60 o 
   4  -5   6       19.93       31.58      7.89 o 
   5  -5   6        8.14        0.69      1.54 o 
   6  -5   6        0.06        1.72      2.23 o 
  -7  -4   6       24.97       26.44      5.58 o 
  -6  -4   6        6.12        4.75      1.90 o 
  -5  -4   6       29.93       35.53      7.72 o 
  -4  -4   6        2.63        4.63      3.26 o 
  -3  -4   6      129.78      135.31     13.74 o 
  -2  -4   6      404.97      449.83     17.08 o 
  -1  -4   6       49.77       44.88      4.32 o 
   0  -4   6       68.55       65.27      5.20 o 
   1  -4   6       19.80       19.75      3.11 o 
   2  -4   6        2.68        1.82      2.06 o 
   3  -4   6       12.82       13.73      4.81 o 
   4  -4   6       19.29       19.57      6.35 o 
   5  -4   6       23.07       15.96      6.01 o 
   6  -4   6        0.10        4.12      2.75 o 
  -7  -3   6        6.24       12.01      5.32 o 
  -6  -3   6       68.22       70.89     11.67 o 
  -5  -3   6        7.67        6.86      3.43 o 
  -4  -3   6        3.22        3.60      3.09 o 
  -3  -3   6       13.78       12.01      4.12 o 
  -2  -3   6       50.62       48.25      4.94 o 
  -1  -3   6        5.23        2.97      1.01 o 
   0  -3   6       51.64       48.08      5.19 o 
   1  -3   6       43.57       50.81      8.75 o 
   2  -3   6      109.89      125.17     16.48 o 
   3  -3   6       27.50       24.71      6.35 o 
   4  -3   6       22.11       17.68      6.01 o 
   5  -3   6       28.68       30.38      8.41 o 
   6  -3   6        2.14        2.57      2.75 o 
   7  -3   6        0.15        0.51      2.57 o 
  -7  -2   6        1.39        1.54      1.89 o 
  -6  -2   6        1.51       -1.89      1.89 o 
  -5  -2   6        1.62        1.54      1.72 o 
  -4  -2   6        1.16        1.72      2.75 o 
  -3  -2   6      298.31      249.08     33.86 o 
  -2  -2   6        5.70        1.89      1.54 o 
  -1  -2   6      323.13      358.07     12.34 o 
   0  -2   6        5.63        5.65      3.09 o 
   1  -2   6      291.25      326.93     22.35 o 
   2  -2   6      180.61      219.18     18.21 o 
   3  -2   6       41.91       42.91      8.24 o 
   4  -2   6       32.38       37.59      8.58 o 
   5  -2   6       32.33       42.05      9.61 o 
   6  -2   6       12.24       18.88      6.52 o 
   7  -2   6        1.62        2.06      1.72 o 
   8  -2   6        3.71        4.46      2.75 o 
  -7  -1   6        1.36       -0.34      1.03 o 
  -6  -1   6        1.53        5.83      3.78 o 
  -5  -1   6        6.95        4.12      3.26 o 
  -4  -1   6       27.16       27.46      7.04 o 
  -3  -1   6       85.44       66.37     11.76 o 
  -2  -1   6      282.27      260.89     19.76 o 
  -1  -1   6        0.21       -0.69      0.69 o 
   0  -1   6       51.40       52.38      4.11 o 
   1  -1   6      205.39      214.77     17.70 o 
   2  -1   6        3.85        4.87      1.29 o 
   3  -1   6        2.48        1.43      0.90 o 
   4  -1   6       63.24       62.93      5.58 o 
   5  -1   6        0.02        0.86      1.20 o 
   6  -1   6       23.57       33.81      8.75 o 
   7  -1   6        1.23        3.78      3.09 o 
   8  -1   6        3.45        5.15      4.12 o 
  -7   0   6       23.33       23.86      7.72 o 
  -6   0   6        0.06       -0.71      1.61 o 
  -5   0   6        8.67        7.72      4.46 o 
  -4   0   6      430.16      440.83     28.37 o 
  -3   0   6        3.67        2.83      1.54 o 
  -2   0   6        0.48        0.13      0.33 o 
  -1   0   6      599.54      593.24     30.31 o 
   0   0   6      775.56      743.64     32.93 o 
   1   0   6        0.63        2.40      2.75 o 
   2   0   6       35.95       33.33      5.58 o 
   3   0   6       98.88       93.09      8.84 o 
   4   0   6        3.29        2.87      0.78 o 
   5   0   6        6.40        5.10      2.57 o 
   6   0   6       58.37       66.60     11.16 o 
   7   0   6        2.27       -0.17      1.54 o 
   8   0   6        7.06        6.35      3.78 o 
  -7   1   6       28.64       35.18      9.44 o 
  -6   1   6        0.01       -0.39      1.32 o 
  -5   1   6        3.46        9.27      4.46 o 
  -4   1   6       29.43       41.19      9.27 o 
  -3   1   6      115.20      118.48     14.42 o 
  -2   1   6       15.36       12.70      4.29 o 
  -1   1   6       71.72       61.46      9.27 o 
   0   1   6      290.31      270.59     19.94 o 
   1   1   6        0.05       -1.54      1.89 o 
   2   1   6       49.31       60.77      9.44 o 
   3   1   6       29.49       37.65      5.22 o 
   4   1   6       18.79       20.93      2.55 o 
   5   1   6        3.51        4.20      1.48 o 
   6   1   6      140.17      153.73     24.30 o 
   7   1   6       12.30       12.70      5.15 o 
   8   1   6       25.29       26.95      7.89 o 
   9   1   6        0.04       -2.75      2.75 o 
  -7   2   6        0.08       -1.37      3.43 o 
  -6   2   6        0.29       -3.26      3.26 o 
  -5   2   6       15.17       17.33      5.66 o 
  -4   2   6      160.05      146.82     16.83 o 
  -3   2   6      623.45      670.97     34.59 o 
  -2   2   6       83.47       91.85     12.53 o 
  -1   2   6       80.31       85.33     11.33 o 
   0   2   6       28.53       32.61      6.87 o 
   1   2   6      150.20      129.95     17.18 o 
   2   2   6       24.62       27.29      6.18 o 
   3   2   6        0.03        0.07      0.51 o 
   4   2   6       27.49       35.65      4.45 o 
   5   2   6       13.47       14.28      2.93 o 
   6   2   6       45.41       52.54      7.12 o 
   7   2   6        0.25        2.22      1.56 o 
   8   2   6       20.45       23.86      7.21 o 
   9   2   6        0.49        3.78      3.09 o 
  -6   3   6        0.05       -2.92      3.78 o 
  -5   3   6       40.09       43.46      6.91 o 
  -4   3   6        1.88       -0.69      2.23 o 
  -3   3   6     1249.01     1279.71     50.37 o 
  -2   3   6      132.60      133.77     15.28 o 
  -1   3   6      452.92      437.97     19.01 o 
   0   3   6        2.07        0.34      1.54 o 
   1   3   6       24.83       23.07      4.12 o 
   2   3   6       91.72      100.94     11.42 o 
   3   3   6       53.06       66.49      6.68 o 
   4   3   6       65.55       68.00      6.82 o 
   5   3   6       38.52       54.48      6.05 o 
   6   3   6        0.32       -0.31      0.60 o 
   7   3   6        3.07        4.45      1.81 o 
   8   3   6        0.25        1.33      1.06 o 
   9   3   6        2.15        0.69      2.40 o 
  -6   4   6        0.61        2.75      1.54 o 
  -5   4   6       12.08       19.91      6.52 o 
  -4   4   6       94.81       98.59      9.89 o 
  -3   4   6      137.08      128.78     15.11 o 
  -2   4   6      126.83      109.52      9.10 o 
  -1   4   6      464.31      437.08     32.59 o 
   0   4   6      156.75      154.43      8.64 o 
   1   4   6       55.27       69.69     10.13 o 
   2   4   6      240.69      281.12     14.21 o 
   3   4   6      128.58      138.36      9.83 o 
   4   4   6       96.49      120.47      9.35 o 
   5   4   6       13.01       14.81      4.03 o 
   6   4   6        3.16        7.39      2.59 o 
   7   4   6       22.65       25.23      7.98 o 
   8   4   6        0.27        0.87      1.56 o 
   9   4   6        1.68        0.86      1.20 o 
  -5   5   6       27.99       28.15      7.38 o 
  -4   5   6       38.37       46.00      9.95 o 
  -3   5   6       26.57       28.83      7.21 o 
  -2   5   6       79.75       61.13      9.36 o 
  -1   5   6       16.27       15.17      3.60 o 
   0   5   6       16.94       21.33      3.58 o 
   1   5   6      127.68      118.51      8.56 o 
   2   5   6       35.61       33.02      5.01 o 
   3   5   6        5.31        5.76      2.03 o 
   4   5   6       79.95       97.42     11.07 o 
   5   5   6       19.34       20.68      3.96 o 
   6   5   6        4.17        6.77      2.06 o 
   7   5   6        5.51        6.60      1.80 o 
   8   5   6        1.74        1.50      1.32 o 
   9   5   6        1.84        0.00      2.40 o 
  -4   6   6       27.80       25.06      7.04 o 
  -3   6   6        5.36        3.57      1.67 o 
  -2   6   6        8.32        6.52      2.57 o 
  -1   6   6       32.32       39.23      5.44 o 
   0   6   6        5.85        6.90      2.66 o 
   1   6   6        4.38        1.45      1.11 o 
   2   6   6       31.33       31.69      4.95 o 
   3   6   6       80.43       83.16     10.39 o 
   4   6   6        0.24        1.04      1.15 o 
   5   6   6       10.11       10.78      2.83 o 
   6   6   6        2.42        2.40      4.12 o 
   7   6   6        2.11        1.03      1.54 o 
   8   6   6        0.04        2.57      2.06 o 
  -3   7   6        9.17       12.36      4.63 o 
  -2   7   6       16.66       20.15      4.03 o 
  -1   7   6        5.10        5.52      1.98 o 
   0   7   6      143.59      135.05     10.37 o 
   1   7   6      105.63      116.04     13.65 o 
   2   7   6       17.81       17.73      3.04 o 
   3   7   6        0.89        2.42      1.97 o 
   4   7   6        0.26       -0.23      0.81 o 
   5   7   6        0.08       -1.89      1.89 o 
   6   7   6        2.70        1.89      0.86 o 
   7   7   6        3.53        4.29      2.40 o 
   8   7   6        0.00        2.40      2.57 o 
  -2   8   6       13.85       15.45      3.75 o 
  -1   8   6       15.04       12.02      6.26 o 
   0   8   6        2.67        2.24      1.07 o 
   1   8   6        8.08        8.31      2.49 o 
   2   8   6       37.94       37.00      4.55 o 
   3   8   6        2.77        5.83      4.12 o 
   4   8   6        6.37       12.01      5.15 o 
   5   8   6        4.76        6.86      3.60 o 
   6   8   6        0.08       -2.92      3.26 o 
   7   8   6        9.23       12.53      4.81 o 
   0   9   6        4.81        6.86      4.46 o 
   1   9   6        0.18       -1.03      2.75 o 
   2   9   6        0.78        1.68      2.00 o 
   3   9   6        2.80        5.15      3.78 o 
   4   9   6        2.83        2.92      2.75 o 
   5   9   6        0.82       -2.23      2.23 o 
   6   9   6        0.20       -1.03      1.03 o 
  -4  -8   7        0.41        2.57      1.54 o 
  -3  -8   7       21.84       19.55     15.45 o 
  -2  -8   7        0.31        0.86      2.92 o 
  -1  -8   7        2.78        1.37      2.23 o 
   0  -8   7       37.04       75.35     13.73 o 
   1  -8   7        5.68        1.12      3.43 o 
  -5  -7   7        6.45        3.60      2.92 o 
  -4  -7   7        1.52        3.43      2.75 o 
  -3  -7   7       29.74       34.34      8.24 o 
  -2  -7   7        1.25        0.92      1.07 o 
  -1  -7   7        2.71        0.95      0.75 o 
   0  -7   7       31.04       37.01     12.96 o 
   1  -7   7        1.73        3.45      1.97 o 
   2  -7   7        0.06       -0.76      2.06 o 
   3  -7   7       12.24        8.24      2.57 o 
  -6  -6   7        4.96       -4.98      4.98 o 
  -5  -6   7        2.39        0.51      0.86 o 
  -4  -6   7       15.00        9.44      4.81 o 
  -3  -6   7        0.38       -0.26      0.91 o 
  -2  -6   7       19.56       18.72      3.17 o 
  -1  -6   7       50.37       49.70      6.24 o 
   0  -6   7        8.71        5.53      2.05 o 
   1  -6   7        0.24        1.90      3.35 o 
   2  -6   7       10.02       19.22      6.18 o 
   3  -6   7        5.97        2.75      1.54 o 
   4  -6   7        0.27        2.40      3.26 o 
  -6  -5   7        1.83       -0.69      2.92 o 
  -5  -5   7        0.11        0.21      1.15 o 
  -4  -5   7       12.57       12.79      2.98 o 
  -3  -5   7        3.30        2.66      1.21 o 
  -2  -5   7       80.22       79.18      6.54 o 
  -1  -5   7       18.06       17.02      3.08 o 
   0  -5   7       35.83       41.71      4.50 o 
   1  -5   7        0.44       -0.73      0.73 o 
   2  -5   7        0.73        2.23      1.89 o 
   3  -5   7        0.13        0.17      0.86 o 
   4  -5   7        0.34       -0.17      1.72 o 
   5  -5   7        0.49        1.03      3.26 o 
  -7  -4   7        1.98        2.97      1.96 o 
  -6  -4   7        7.51        9.44      4.29 o 
  -5  -4   7       77.72       91.32     12.87 o 
  -4  -4   7       13.23        8.07      3.60 o 
  -3  -4   7       53.45       51.15      9.10 o 
  -2  -4   7       82.98      101.47      8.36 o 
  -1  -4   7      109.64      133.36     10.99 o 
   0  -4   7      151.13      173.39      9.06 o 
   1  -4   7       17.44       20.04      3.43 o 
   2  -4   7       66.87       54.71     17.51 o 
   3  -4   7       18.50       19.39      6.52 o 
   4  -4   7        3.15       -0.34      1.89 o 
   5  -4   7        9.11        8.24      4.63 o 
   6  -4   7        0.59        2.40      2.75 o 
  -7  -3   7        9.33       14.76      6.35 o 
  -6  -3   7        6.88        9.61      4.63 o 
  -5  -3   7        0.05        2.92      2.23 o 
  -4  -3   7      274.38      349.77     26.46 o 
  -3  -3   7      123.52      121.73     14.08 o 
  -2  -3   7        0.14        3.26      2.57 o 
  -1  -3   7      150.83      156.82      9.43 o 
   0  -3   7      260.03      313.16     14.32 o 
   1  -3   7        2.65        2.23      0.86 o 
   2  -3   7       13.85       12.86      2.25 o 
   3  -3   7       85.14      100.08     14.25 o 
   4  -3   7        4.29        3.09      2.40 o 
   5  -3   7       14.49       15.27      6.18 o 
   6  -3   7        3.93        6.86      4.12 o 
   7  -3   7        6.38        4.63      4.63 o 
  -7  -2   7        1.02       -0.13      1.50 o 
  -6  -2   7       21.09       22.65      7.21 o 
  -5  -2   7       39.27       18.88      6.52 o 
  -4  -2   7       35.13       34.84      8.58 o 
  -3  -2   7        1.76        2.40      2.92 o 
  -2  -2   7      105.08      116.75     14.08 o 
  -1  -2   7       55.87       50.66      4.68 o 
   0  -2   7       81.19       99.11      7.10 o 
   1  -2   7       26.66       35.18      8.07 o 
   2  -2   7        1.33        1.85      2.06 o 
   3  -2   7       22.21       13.45      3.43 o 
   4  -2   7       22.42       19.39      6.52 o 
   5  -2   7        0.86        3.78      2.40 o 
   6  -2   7        9.94        9.27      5.15 o 
   7  -2   7       11.92       10.81      4.63 o 
  -7  -1   7        4.68       -0.17      1.54 o 
  -6  -1   7       25.88       18.36      6.18 o 
  -5  -1   7        1.18       -1.20      3.09 o 
  -4  -1   7       39.63       25.57      7.38 o 
  -3  -1   7        6.63        0.34      2.57 o 
  -2  -1   7       48.81       51.50      9.61 o 
  -1  -1   7      101.44      101.64     13.05 o 
   0  -1   7       12.27       11.16      1.89 o 
   1  -1   7      294.25      348.04     24.92 o 
   2  -1   7      185.21      199.28     23.27 o 
   3  -1   7        0.03        0.05      0.65 o 
   4  -1   7       21.19       19.57      6.52 o 
   5  -1   7        0.42       -0.69      0.69 o 
   6  -1   7       14.96       20.59      6.86 o 
   7  -1   7        0.63        0.69      1.37 o 
   8  -1   7        2.07        2.06      1.54 o 
  -7   0   7        0.26       -2.06      2.40 o 
  -6   0   7        0.06        4.29      3.26 o 
  -5   0   7       11.40       14.76      5.66 o 
  -4   0   7      125.92      118.13     15.45 o 
  -3   0   7       42.17       40.16      8.58 o 
  -2   0   7        5.70        5.49      3.09 o 
  -1   0   7      324.62      331.06     24.06 o 
   0   0   7        7.21        8.07      3.60 o 
   1   0   7       96.95       94.26     12.71 o 
   2   0   7      386.71      491.95     29.75 o 
   3   0   7       98.93      101.94     10.21 o 
   4   0   7       10.92       10.44      2.57 o 
   5   0   7       44.05       62.13     10.81 o 
   6   0   7       41.00       41.02      9.27 o 
   7   0   7        4.09        3.60      3.60 o 
   8   0   7        7.36        6.01      4.29 o 
  -6   1   7        4.57        4.30      1.67 o 
  -5   1   7       71.38       67.29     11.84 o 
  -4   1   7       56.45       46.00      9.61 o 
  -3   1   7        7.23        4.12      1.54 o 
  -2   1   7       25.34       30.55      7.21 o 
  -1   1   7        7.63        4.81      2.57 o 
   0   1   7      521.95      589.88     32.35 o 
   1   1   7      133.03      147.35     15.63 o 
   2   1   7      153.69      184.46     18.03 o 
   3   1   7      113.51      162.09     17.17 o 
   4   1   7       37.75       53.72      9.78 o 
   5   1   7        1.62       -0.51      2.06 o 
   6   1   7        8.37        7.61      2.40 o 
   7   1   7        4.04        1.72      1.20 o 
   8   1   7       28.84       41.36     10.47 o 
  -6   2   7        4.61        1.93      2.32 o 
  -5   2   7       13.83       10.30      4.46 o 
  -4   2   7        9.39       12.01      4.98 o 
  -3   2   7        0.67        1.89      1.72 o 
  -2   2   7        5.17        2.23      2.57 o 
  -1   2   7      150.77      151.13     15.97 o 
   0   2   7        2.35        0.86      2.40 o 
   1   2   7      230.33      164.20     49.57 o 
   2   2   7       56.91       51.86      4.96 o 
   3   2   7       94.13      105.07     13.56 o 
   4   2   7       57.37       69.84      7.09 o 
   5   2   7        0.12       -1.01      1.24 o 
   6   2   7       44.79       51.92      5.96 o 
   7   2   7        4.65        0.51      1.54 o 
   8   2   7       14.18        8.75      3.43 o 
  -6   3   7       41.25       46.34     11.33 o 
  -5   3   7        6.08        6.28      2.25 o 
  -4   3   7        0.33        0.17      3.43 o 
  -3   3   7       39.94       36.90      8.75 o 
  -2   3   7       25.71       24.01      5.32 o 
  -1   3   7      906.39      820.36     88.05 o 
   0   3   7       43.45       45.49      8.75 o 
   1   3   7      303.36      358.17     24.92 o 
   2   3   7       27.29       21.30      3.18 o 
   3   3   7      100.61      126.54     14.77 o 
   4   3   7        1.11        2.43      1.97 o 
   5   3   7        3.99        2.80      1.85 o 
   6   3   7       17.58       22.57      4.08 o 
   7   3   7        2.31        2.87      1.56 o 
   8   3   7        0.58       -0.34      2.40 o 
  -5   4   7       18.73       18.88      6.52 o 
  -4   4   7        6.04        4.29      2.40 o 
  -3   4   7        0.56        0.51      1.20 o 
  -2   4   7        9.46        8.98      4.38 o 
  -1   4   7       56.78       58.10      5.29 o 
   0   4   7      112.34      118.99     14.08 o 
   1   4   7      122.93      141.66     15.45 o 
   2   4   7      137.61      140.98     15.45 o 
   3   4   7        1.04        2.87      1.36 o 
   4   4   7        8.11        8.89      2.61 o 
   5   4   7        2.35        1.41      1.03 o 
   6   4   7        9.55        9.12      2.80 o 
   7   4   7        2.63        2.35      1.27 o 
   8   4   7        0.43        2.19      3.95 o 
  -4   5   7        4.36        8.00      4.03 o 
  -3   5   7        0.67       -0.86      0.86 o 
  -2   5   7        2.39       -0.34      2.40 o 
  -1   5   7       11.00       10.75      2.59 o 
   0   5   7        2.53        3.09      1.44 o 
   1   5   7       31.78       30.89      7.38 o 
   2   5   7       22.26       17.85      5.15 o 
   3   5   7       31.23       33.79      5.27 o 
   4   5   7       10.51       14.91      3.42 o 
   5   5   7        7.56       10.32      2.88 o 
   6   5   7       25.40       28.00      4.96 o 
   7   5   7        0.57        0.73      0.98 o 
   8   5   7        0.43        0.71      1.53 o 
  -4   6   7        0.37        3.78      3.60 o 
  -3   6   7        5.18        8.71      3.35 o 
  -2   6   7        8.58        9.27      3.43 o 
  -1   6   7        8.81       10.59      2.84 o 
   0   6   7      126.82      117.06     14.68 o 
   1   6   7       27.77       28.92      4.92 o 
   2   6   7        9.56        9.78      3.78 o 
   3   6   7       47.35       46.66      6.35 o 
   4   6   7        0.00        0.31      1.41 o 
   5   6   7       11.27        9.56      4.81 o 
   6   6   7        0.43        0.36      1.89 o 
   7   6   7        0.93        0.69      1.89 o 
   8   6   7        0.17       -1.37      2.23 o 
  -3   7   7        1.24        4.12      4.12 o 
  -2   7   7       43.53       46.25      6.79 o 
  -1   7   7        6.01        9.44      4.63 o 
   0   7   7       17.53       11.17      2.79 o 
   1   7   7       62.46       67.17      9.35 o 
   2   7   7       59.44       57.67      9.78 o 
   3   7   7        0.00        1.83      1.24 o 
   4   7   7        0.00        1.32      1.21 o 
   5   7   7       41.38       69.51     11.84 o 
   6   7   7        6.93        2.75      3.26 o 
   7   7   7        4.72        8.07      5.32 o 
  -1   8   7       13.65       12.61      3.81 o 
   0   8   7        2.41        3.09      1.72 o 
   1   8   7       46.44       41.78      7.64 o 
   2   8   7        2.22       -0.51      1.20 o 
   3   8   7        0.84        1.89      2.23 o 
   4   8   7        0.35       -0.69      2.06 o 
   5   8   7        2.57        4.63      3.60 o 
   6   8   7        6.13        1.72      1.03 o 
   1   9   7        2.44       -0.34      4.12 o 
   2   9   7        1.91       -0.69      1.37 o 
   3   9   7        0.58        2.75      3.09 o 
   4   9   7        0.52       -1.89      1.89 o 
   5   9   7        0.00        4.63      3.78 o 
  -4  -7   8        9.73       11.50      4.98 o 
  -3  -7   8        1.54        2.03      3.00 o 
  -2  -7   8        6.91        6.75      3.17 o 
  -1  -7   8       10.33        7.31      8.50 o 
   0  -7   8       11.34       16.06      9.95 o 
   1  -7   8       17.58       22.04      5.84 o 
   2  -7   8        0.00        1.52      1.98 o 
  -5  -6   8        6.35       -0.34      2.75 o 
  -4  -6   8       14.16       13.21      6.35 o 
  -3  -6   8        0.20       -1.08      1.89 o 
  -2  -6   8        0.64        1.16      0.65 o 
  -1  -6   8        4.80        3.66      1.40 o 
   0  -6   8        8.89        9.80      3.60 o 
   1  -6   8        0.42        1.27      1.27 o 
   2  -6   8        9.46       14.49      4.04 o 
   3  -6   8       22.83       27.63      7.38 o 
   4  -6   8        0.10        0.34      2.06 o 
  -5  -5   8        7.12        6.57      2.76 o 
  -4  -5   8        4.55        2.32      3.09 o 
  -3  -5   8        3.42        2.31      0.73 o 
  -2  -5   8       80.60       95.00      7.44 o 
  -1  -5   8      149.08      142.31     11.41 o 
   0  -5   8      236.76      283.62     15.35 o 
   1  -5   8       16.32       22.45      4.89 o 
   2  -5   8        0.34        0.51      1.20 o 
   3  -5   8        2.31       -2.57      2.75 o 
   4  -5   8       14.75       16.30      6.18 o 
   5  -5   8        1.84        1.20      1.37 o 
  -6  -4   8       15.19       17.16      5.49 o 
  -5  -4   8       20.26       18.19      5.66 o 
  -4  -4   8        3.96        1.89      2.06 o 
  -3  -4   8       31.28       31.58      7.21 o 
  -2  -4   8       94.33      111.65      9.03 o 
  -1  -4   8       51.93       51.01      6.01 o 
   0  -4   8      199.02      248.70     14.68 o 
   1  -4   8        6.71        5.73      1.41 o 
   2  -4   8       72.05       91.67     14.76 o 
   3  -4   8        0.02        1.54      2.57 o 
   4  -4   8        7.86        7.04      4.29 o 
   5  -4   8        4.19        1.72      2.57 o 
   6  -4   8        0.60        4.46      3.26 o 
  -6  -3   8       17.03       17.33      6.86 o 
  -5  -3   8       11.01       12.70      4.81 o 
  -4  -3   8        9.80        9.78      4.46 o 
  -3  -3   8       45.19       51.32      9.96 o 
  -2  -3   8        2.58        2.40      1.03 o 
  -1  -3   8        0.48       -0.36      1.39 o 
   0  -3   8       60.71       63.87      6.47 o 
   1  -3   8        1.71        1.03      2.40 o 
   2  -3   8       16.75       24.71      7.55 o 
   3  -3   8       38.04       53.72     11.16 o 
   4  -3   8        0.06        7.04      3.95 o 
   5  -3   8        3.51        3.95      3.26 o 
   6  -3   8        2.51        1.89      1.20 o 
  -6  -2   8       16.58       18.71      6.52 o 
  -5  -2   8        0.01       -3.26      3.26 o 
  -4  -2   8        0.28       -1.54      1.54 o 
  -3  -2   8        3.37        6.69      3.60 o 
  -2  -2   8        0.01       -2.75      3.09 o 
  -1  -2   8       27.25       32.44      7.90 o 
   0  -2   8        0.47        0.37      0.32 o 
   1  -2   8        7.75        7.21      3.09 o 
   2  -2   8        2.15        3.60      3.43 o 
   3  -2   8       18.31       20.59      4.79 o 
   4  -2   8       23.53       36.21      8.92 o 
   5  -2   8       11.71        8.24      4.46 o 
   6  -2   8        0.68       -1.37      2.06 o 
   7  -2   8        0.88        2.23      2.92 o 
  -6  -1   8       20.55       21.28      7.38 o 
  -5  -1   8        2.43        3.26      3.60 o 
  -4  -1   8       40.13       41.88      9.78 o 
  -3  -1   8        0.20        3.78      2.57 o 
  -2  -1   8      109.32      117.09     15.28 o 
  -1  -1   8      138.80      156.61     17.69 o 
   0  -1   8        7.19        7.78      2.06 o 
   1  -1   8        0.64        0.34      0.69 o 
   2  -1   8       53.53       58.70     10.99 o 
   3  -1   8       35.17       39.13      9.27 o 
   4  -1   8        0.22        0.00      3.09 o 
   5  -1   8        0.04       -2.57      2.75 o 
   6  -1   8       22.30       24.54      7.89 o 
   7  -1   8        2.33        0.17      1.37 o 
  -6   0   8       34.93       42.56     10.64 o 
  -5   0   8       25.70       27.12      8.41 o 
  -4   0   8        0.00        1.72      3.26 o 
  -3   0   8       25.69       32.27      7.89 o 
  -2   0   8      163.30      132.75     16.14 o 
  -1   0   8       82.87       90.47     13.39 o 
   0   0   8      186.70      170.39     18.38 o 
   1   0   8      267.42      302.58     24.57 o 
   2   0   8       59.01       65.06     11.84 o 
   3   0   8       75.90      102.66     14.94 o 
   4   0   8       36.21       51.62      7.52 o 
   5   0   8       12.73       18.53      6.18 o 
   6   0   8        1.38       -0.69      0.69 o 
   7   0   8        0.13        0.00      2.23 o 
   8   0   8        1.27        3.95      4.63 o 
  -6   1   8        7.63        7.89      4.98 o 
  -5   1   8       25.70       26.95      7.72 o 
  -4   1   8       12.55        9.78      5.32 o 
  -3   1   8       43.23       44.45     10.30 o 
  -2   1   8      153.46      157.30     17.86 o 
  -1   1   8       18.07       13.04      4.81 o 
   0   1   8        1.84       -1.20      2.75 o 
   1   1   8       37.95       17.72     18.62 o 
   2   1   8      114.93      116.93     15.11 o 
   3   1   8        0.30        0.86      1.89 o 
   4   1   8        2.50        2.06      1.89 o 
   5   1   8       43.95       56.81     10.64 o 
   6   1   8        4.22        4.81      2.75 o 
   7   1   8        0.68       -0.86      2.92 o 
   8   1   8        4.42        6.18      4.12 o 
  -5   2   8        0.56        1.54      3.26 o 
  -4   2   8        9.51       15.45      6.35 o 
  -3   2   8       62.33       59.91     11.50 o 
  -2   2   8      101.05       82.92     13.05 o 
  -1   2   8      290.41      292.62     23.88 o 
   0   2   8      316.13      335.98     26.12 o 
   1   2   8        3.65        6.69      4.12 o 
   2   2   8       10.61        5.58      1.73 o 
   3   2   8        0.17        0.17      1.54 o 
   4   2   8        1.28        0.69      2.06 o 
   5   2   8        0.81        1.59      1.56 o 
   6   2   8        0.08        0.05      2.15 o 
   7   2   8        0.04        4.29      3.09 o 
   8   2   8        2.84        9.27      4.98 o 
  -5   3   8        3.41        2.23      3.60 o 
  -4   3   8        5.58        3.95      3.43 o 
  -3   3   8       32.27       31.58      8.07 o 
  -2   3   8       34.61       27.98      7.72 o 
  -1   3   8      459.69      453.74     30.60 o 
   0   3   8       48.58       60.59     10.81 o 
   1   3   8      248.87      286.90     23.71 o 
   2   3   8       14.76       12.32      2.42 o 
   3   3   8        3.18        1.03      2.23 o 
   4   3   8       58.76       78.96     12.87 o 
   5   3   8        1.12        1.20      0.86 o 
   6   3   8        5.73        6.16      1.66 o 
   7   3   8        0.31        0.24      3.43 o 
   8   3   8        0.01       -2.06      2.40 o 
  -4   4   8       12.31       14.42      5.83 o 
  -3   4   8       27.28       24.20      7.38 o 
  -2   4   8      117.09      122.07     16.14 o 
  -1   4   8      199.51      169.17     19.58 o 
   0   4   8       79.10       58.54     10.47 o 
   1   4   8      159.06      162.97     17.86 o 
   2   4   8       15.27       15.79      5.84 o 
   3   4   8        0.18        1.37      3.95 o 
   4   4   8       34.84       47.56      6.47 o 
   5   4   8        9.62       10.01      3.24 o 
   6   4   8       15.18       20.86      4.61 o 
   7   4   8        3.57        2.94      1.21 o 
   8   4   8        0.13        0.58      2.06 o 
  -4   5   8        0.50       -1.25      2.06 o 
  -3   5   8       37.94       33.13      8.58 o 
  -2   5   8       31.26       33.98      8.24 o 
  -1   5   8        4.03        2.23      2.06 o 
   0   5   8       38.31       39.13      8.58 o 
   1   5   8       43.82       39.48      8.75 o 
   2   5   8        1.39        5.49      3.78 o 
   3   5   8        1.44        0.34      1.54 o 
   4   5   8        7.93       11.11      3.32 o 
   5   5   8        6.29        3.88      2.40 o 
   6   5   8        7.05        3.68      2.92 o 
   7   5   8        3.50        3.27      1.93 o 
   8   5   8        0.03       -0.58      2.40 o 
  -3   6   8       19.26       26.94      7.72 o 
  -2   6   8       14.36       14.59      6.18 o 
  -1   6   8       48.82       49.09      9.78 o 
   0   6   8       18.98       15.27      6.01 o 
   1   6   8        1.12        2.40      2.75 o 
   2   6   8       25.16       26.43      6.87 o 
   3   6   8        0.70        0.69      2.92 o 
   4   6   8        5.10        3.10      3.26 o 
   5   6   8        5.62        4.27      2.23 o 
   6   6   8        0.11        0.67      3.95 o 
   7   6   8        0.01        0.51      0.69 o 
  -2   7   8        4.65        1.89      2.57 o 
  -1   7   8        2.51        2.75      2.92 o 
   0   7   8       35.26       29.86      7.55 o 
   1   7   8        9.21       14.59      5.15 o 
   2   7   8       12.20        8.75      4.29 o 
   3   7   8       14.72       17.34      6.69 o 
   4   7   8        2.12        2.66      1.35 o 
   5   7   8        4.19        5.83      3.60 o 
   6   7   8        0.11       -1.72      2.92 o 
   7   7   8        0.32       -1.54      3.60 o 
   0   8   8        3.42        2.57      2.23 o 
   1   8   8        5.76        4.98      3.43 o 
   2   8   8       10.54       11.33      4.29 o 
   3   8   8       13.04       18.02      7.21 o 
   4   8   8        5.65        5.83      3.26 o 
   5   8   8        3.48        6.86      4.63 o 
   6   8   8        2.29        6.01      2.92 o 
  -1  -7   9       10.96       22.31      6.86 o 
   0  -7   9        0.76        3.26      1.13 o 
  -3  -6   9        0.54        0.34      2.40 o 
  -2  -6   9        3.60        3.34      1.29 o 
  -1  -6   9        0.09        0.47      0.65 o 
   0  -6   9        1.84        3.19      2.92 o 
   1  -6   9       11.94       17.08      4.45 o 
   2  -6   9        1.22        0.99      1.25 o 
  -4  -5   9        2.17        2.67      1.45 o 
  -3  -5   9        6.64        4.61      1.97 o 
  -2  -5   9        1.30        0.27      1.65 o 
  -1  -5   9        0.35       -0.37      2.22 o 
   0  -5   9        0.11        1.49      1.97 o 
   1  -5   9       13.71       23.55      5.18 o 
   2  -5   9       20.11       28.52      5.63 o 
   3  -5   9        4.33        2.92      2.06 o 
   4  -5   9        0.72        6.18      4.46 o 
  -5  -4   9        4.25       13.56      5.49 o 
  -4  -4   9        2.53       -1.20      1.89 o 
  -3  -4   9       11.28        7.89      4.29 o 
  -2  -4   9        3.48       -0.17      2.40 o 
  -1  -4   9       59.02       66.43     12.02 o 
   0  -4   9        0.05       -0.43      1.13 o 
   1  -4   9        2.82        7.50      3.13 o 
   2  -4   9       84.78       99.74     16.31 o 
   3  -4   9        0.89        3.09      3.60 o 
   4  -4   9       10.82       19.39      7.38 o 
   5  -4   9        0.09       -0.51      2.92 o 
  -5  -3   9        0.70        0.69      2.23 o 
  -4  -3   9        2.76        8.58      5.15 o 
  -3  -3   9       19.85       25.92      7.38 o 
  -2  -3   9       44.80       58.87     11.33 o 
  -1  -3   9       22.76       19.22      6.69 o 
   0  -3   9        5.85        2.81      2.15 o 
   1  -3   9       18.77       20.84      4.25 o 
   2  -3   9       41.42       60.24     12.19 o 
   3  -3   9        4.78        0.86      1.03 o 
   4  -3   9       17.75       27.97      9.44 o 
   5  -3   9        2.39        7.72      4.29 o 
   6  -3   9        0.25        5.66      3.95 o 
  -5  -2   9        1.02       -1.03      3.43 o 
  -4  -2   9       28.12       26.43      8.24 o 
  -3  -2   9       12.88        6.35      2.75 o 
  -2  -2   9      196.15      218.62     21.98 o 
  -1  -2   9        0.01        4.46      3.95 o 
   0  -2   9       36.56       50.59      5.01 o 
   1  -2   9       27.20       32.37      4.57 o 
   2  -2   9        2.40        5.83      3.78 o 
   3  -2   9        0.21       -2.75      3.09 o 
   4  -2   9        2.73        0.04      1.36 o 
   5  -2   9        6.82        4.29      2.75 o 
   6  -2   9        0.04       -1.20      1.37 o 
  -5  -1   9        4.11        6.01      3.78 o 
  -4  -1   9       63.76       65.91     13.05 o 
  -3  -1   9        3.78       -1.54      2.75 o 
  -2  -1   9       12.12        8.24      4.12 o 
  -1  -1   9        2.62        3.26      3.26 o 
   0  -1   9      104.34      129.62     16.83 o 
   1  -1   9      138.26      158.27      9.00 o 
   2  -1   9        0.15        2.75      2.06 o 
   3  -1   9        7.25        5.15      3.43 o 
   4  -1   9       27.35       29.01      9.27 o 
   5  -1   9        3.82        2.92      3.78 o 
   6  -1   9        0.48       -5.15      5.15 o 
   7  -1   9        0.00        5.66      4.46 o 
  -5   0   9        0.86       -2.40      3.26 o 
  -4   0   9        6.63       12.36      5.49 o 
  -3   0   9       18.52       25.40      8.07 o 
  -2   0   9       30.31       19.74      6.35 o 
  -1   0   9        4.02        1.37      2.23 o 
   0   0   9       28.39       37.76      9.27 o 
   1   0   9       59.56       31.80     13.05 o 
   2   0   9       10.55       11.67      5.15 o 
   3   0   9       23.75       26.77      8.58 o 
   4   0   9       63.78       80.68     14.59 o 
   5   0   9        5.65        2.68      4.20 o 
   6   0   9        0.08       -0.51      1.72 o 
   7   0   9        1.59        1.89      2.75 o 
  -5   1   9        4.79        3.60      4.46 o 
  -4   1   9        0.37        3.09      3.43 o 
  -3   1   9       44.63       45.66     10.47 o 
  -2   1   9        3.86        6.18      3.78 o 
  -1   1   9        1.35        3.09      3.60 o 
   0   1   9       27.23       31.92      8.24 o 
   1   1   9        2.52        6.69      5.15 o 
   2   1   9        0.45       -1.89      2.92 o 
   3   1   9       18.45       20.59      7.21 o 
   4   1   9       42.11       56.30     12.01 o 
   5   1   9        4.42        4.98      3.60 o 
   6   1   9        0.00       -0.88      0.88 o 
   7   1   9        1.61        0.69      2.23 o 
  -5   2   9       62.10       55.27     12.02 o 
  -4   2   9       31.30       34.84      9.10 o 
  -3   2   9       26.36       20.42      7.21 o 
  -2   2   9        0.92       -3.26      4.29 o 
  -1   2   9       59.38       56.99     11.33 o 
   0   2   9        7.30        8.92      4.98 o 
   1   2   9       71.23       86.35     14.08 o 
   2   2   9        2.33        1.89      3.60 o 
   3   2   9        0.05        2.40      2.06 o 
   4   2   9       18.01       19.39      6.86 o 
   5   2   9        9.62        9.10      5.49 o 
   6   2   9        0.72        0.00      1.72 o 
   7   2   9        0.76       -1.03      1.72 o 
  -4   3   9       65.67       73.12     13.73 o 
  -3   3   9        2.03        2.23      2.57 o 
  -2   3   9        7.16        2.40      2.40 o 
  -1   3   9       44.11       35.01      8.93 o 
   0   3   9        3.93        3.43      2.57 o 
   1   3   9      230.56      276.03     25.42 o 
   2   3   9        4.56        2.92      2.40 o 
   3   3   9       12.23       24.54      7.21 o 
   4   3   9       21.15       17.16      6.18 o 
   5   3   9       12.03       15.62      6.52 o 
   6   3   9        0.37        0.51      1.37 o 
   7   3   9        1.24        2.11      0.69 o 
  -4   4   9        8.76        9.61      5.49 o 
  -3   4   9        5.74       11.15      4.63 o 
  -2   4   9        2.47       -0.51      1.54 o 
  -1   4   9       11.16        9.27      4.63 o 
   0   4   9        0.13        2.23      2.57 o 
   1   4   9      226.06      241.84     23.02 o 
   2   4   9        0.01       -1.20      1.37 o 
   3   4   9       57.23       71.41     12.70 o 
   4   4   9        4.36        7.89      4.63 o 
   5   4   9        4.83        3.60      3.43 o 
   6   4   9        1.42        2.17      1.27 o 
   7   4   9        1.08        2.57      1.51 o 
  -3   5   9        7.81        7.55      3.95 o 
  -2   5   9        6.88        4.81      2.92 o 
  -1   5   9       20.31       16.65      6.52 o 
   0   5   9        0.20        2.75      3.26 o 
   1   5   9        0.94        3.26      3.09 o 
   2   5   9        7.16        8.24      3.43 o 
   3   5   9       18.69       22.65      7.38 o 
   4   5   9        3.76        1.37      1.54 o 
   5   5   9        1.29       -0.28      1.51 o 
   6   5   9        0.88        2.62      1.61 o 
   7   5   9        0.22       -0.89      1.29 o 
  -2   6   9        8.16        9.78      4.81 o 
  -1   6   9        1.58        3.26      1.89 o 
   0   6   9       28.21       30.21      8.24 o 
   1   6   9        8.82       11.16      4.46 o 
   2   6   9        1.04       -0.51      2.06 o 
   3   6   9        0.06       -2.40      2.57 o 
   4   6   9       11.03       12.87      5.83 o 
   5   6   9        2.60        1.51      1.37 o 
   6   6   9        0.00        0.96      2.92 o 
   7   6   9        2.42        0.00      1.20 o 
  -1   7   9        4.73        2.40      1.54 o 
   0   7   9        7.14        8.24      4.46 o 
   1   7   9       19.83       12.70      6.18 o 
   2   7   9        2.50        6.18      3.60 o 
   3   7   9       19.75       16.13      5.66 o 
   4   7   9        8.84        8.58      3.60 o 
   5   7   9        0.00       -0.17      1.72 o 
   6   7   9        0.00       -4.81      4.81 o 
   1   8   9        0.89        1.37      1.89 o 
   2   8   9        0.79       -3.60      3.60 o 
  -1  -6  10        1.95        3.26      4.29 o 
   0  -6  10        2.96        3.95      2.92 o 
  -3  -5  10        0.80        1.00      4.38 o 
  -2  -5  10        0.03        0.22      1.80 o 
  -1  -5  10        0.01        1.95      1.19 o 
   0  -5  10       33.37       28.49      8.07 o 
   1  -5  10       25.38       20.77      6.69 o 
   2  -5  10       20.54       32.72      8.32 o 
   3  -5  10        2.83       -1.20      2.75 o 
  -4  -4  10       29.83       38.27      8.92 o 
  -3  -4  10       12.49       12.53      5.15 o 
  -2  -4  10        0.05        1.20      1.37 o 
  -1  -4  10       15.07       14.93      5.49 o 
   0  -4  10       11.11       13.73      5.32 o 
   1  -4  10       21.33       15.62      5.84 o 
   2  -4  10       77.20      104.59     19.48 o 
   3  -4  10        5.23        2.23      1.89 o 
   4  -4  10        4.89        4.12      4.81 o 
  -4  -3  10        9.84        8.24      4.63 o 
  -3  -3  10        0.99        1.72      1.20 o 
  -2  -3  10        0.23        6.52      4.12 o 
  -1  -3  10       52.57       58.02     12.19 o 
   0  -3  10       11.25       20.08      6.86 o 
   1  -3  10       16.97       20.42      7.04 o 
   2  -3  10       25.87       26.95      8.07 o 
   3  -3  10        0.15       -3.60      3.60 o 
   4  -3  10       11.01       12.53      6.35 o 
   5  -3  10        0.21       -1.76      1.76 o 
  -4  -2  10       22.73       22.65      7.55 o 
  -3  -2  10        5.46        8.58      4.46 o 
  -2  -2  10       25.07       10.98      4.98 o 
  -1  -2  10       11.78       11.84      4.81 o 
   0  -2  10        4.63        5.32      4.12 o 
   1  -2  10        0.49        0.51      1.72 o 
   2  -2  10       10.18       15.45      6.35 o 
   3  -2  10        0.16        1.72      1.54 o 
   4  -2  10        3.53        8.41      5.15 o 
   5  -2  10        3.39        2.38      1.52 o 
  -4  -1  10       37.12       32.78      9.44 o 
  -3  -1  10        1.19        0.17      1.89 o 
  -2  -1  10       15.66       13.21      5.15 o 
  -1  -1  10        1.39        5.49      4.63 o 
   0  -1  10        7.21        5.66      3.26 o 
   1  -1  10        0.94        2.06      3.78 o 
   2  -1  10        0.21       -2.75      2.92 o 
   3  -1  10       16.69       18.36      6.69 o 
   4  -1  10        0.28        0.34      1.20 o 
   5  -1  10       10.32        9.78      5.66 o 
   6  -1  10        0.44        0.86      2.92 o 
  -4   0  10       21.28       22.14      7.89 o 
  -3   0  10        4.59        5.83      3.26 o 
  -2   0  10       20.48       19.22      6.35 o 
  -1   0  10        4.92        0.51      1.89 o 
   0   0  10      104.15      127.90     17.85 o 
   1   0  10        1.82        0.86      1.54 o 
   2   0  10       11.57       13.39      5.49 o 
   3   0  10       16.09       21.97      8.24 o 
   4   0  10       11.99       10.98      5.15 o 
   5   0  10        2.63        2.06      3.09 o 
   6   0  10        0.19        0.32      1.56 o 
  -4   1  10        3.12        6.35      5.15 o 
  -3   1  10        7.44        8.92      4.81 o 
  -2   1  10       18.84       17.68      6.86 o 
  -1   1  10       58.78       56.30     11.84 o 
   0   1  10        2.46        7.72      4.29 o 
   1   1  10       16.36       22.14      7.21 o 
   2   1  10        3.05        2.92      2.40 o 
   3   1  10       15.08       21.80      7.55 o 
   4   1  10        6.47        2.40      2.06 o 
   5   1  10        1.97        4.98      2.92 o 
   6   1  10        5.02        5.66      2.23 o 
   7   1  10        1.54       -1.15      1.56 o 
  -4   2  10       33.97       35.01     10.30 o 
  -3   2  10        9.26       11.67      6.52 o 
  -2   2  10       13.98       24.71      7.55 o 
  -1   2  10      151.81      159.69     19.57 o 
   0   2  10        3.18        2.92      3.43 o 
   1   2  10        1.17       -0.69      1.72 o 
   2   2  10       17.78       22.65      7.72 o 
   3   2  10       28.27       38.27     10.30 o 
   4   2  10        1.31        3.95      3.09 o 
   5   2  10        0.94        0.69      2.40 o 
   6   2  10        3.82        5.66      4.63 o 
   7   2  10        2.88        8.18      3.37 o 
  -3   3  10        0.71       -2.06      2.57 o 
  -2   3  10       29.85       35.18      9.61 o 
  -1   3  10        0.38        0.69      1.37 o 
   0   3  10        0.67       -0.86      2.23 o 
   1   3  10       86.42       95.62     15.79 o 
   2   3  10       47.29       54.24     12.01 o 
   3   3  10       37.64       43.25     10.98 o 
   4   3  10        2.89        3.78      2.92 o 
   5   3  10        0.35       -1.03      3.26 o 
   6   3  10        3.13        3.78      2.92 o 
   7   3  10        0.04        4.98      4.12 o 
  -3   4  10        0.00       -1.89      3.26 o 
  -2   4  10       11.66       19.74      7.89 o 
  -1   4  10        4.02        2.92      1.20 o 
   0   4  10        1.63       -4.63      5.83 o 
   1   4  10       73.67       67.29     12.53 o 
   2   4  10       14.76        9.44      4.46 o 
   3   4  10       56.51       62.65     12.87 o 
   4   4  10        0.67        0.17      2.06 o 
   5   4  10        1.59        2.75      3.78 o 
   6   4  10        7.50       10.47      5.32 o 
   7   4  10        2.40        0.00      3.09 o 
  -2   5  10        5.41       12.36      6.18 o 
  -1   5  10       36.54       51.32     11.67 o 
   0   5  10       17.50       22.65      7.55 o 
   1   5  10        8.48        4.12      0.86 o 
   2   5  10       11.92       11.50      5.32 o 
   3   5  10        8.48        5.32      4.81 o 
   4   5  10        0.00       -2.75      5.15 o 
   5   5  10        1.34        2.40      1.37 o 
   6   5  10        2.82       -0.17      1.89 o 
  -1   6  10       19.89       24.03      7.04 o 
   0   6  10       10.04       12.70      6.18 o 
   1   6  10        9.61       10.64      4.63 o 
   2   6  10       24.98       16.48      5.84 o 
   3   6  10        0.34        1.54      2.23 o 
   4   6  10        1.98        2.92      3.09 o 
   5   6  10        2.54        2.92      2.40 o 
   6   6  10        0.40        1.48      1.69 o 
   1   7  10        0.22        1.72      2.23 o 
   2   7  10       12.61       10.81      4.98 o 
   3   7  10        0.16        5.15      3.78 o 
   4   7  10        7.07        2.57      1.03 o 
  -2  -4  11        1.25        2.23      1.89 o 
  -1  -4  11       16.66       19.39      7.55 o 
   0  -4  11        4.13        3.26      1.89 o 
   1  -4  11        3.42        2.06      2.23 o 
   2  -4  11        0.23        6.18      4.29 o 
  -3  -3  11        0.37       -1.72      1.89 o 
  -2  -3  11        2.37       -0.17      1.72 o 
  -1  -3  11        1.42        1.54      2.23 o 
   0  -3  11        6.03        2.92      1.54 o 
   1  -3  11        0.22        2.75      2.23 o 
   2  -3  11        3.09        8.92      4.98 o 
   3  -3  11        0.59        0.69      1.89 o 
  -3  -2  11        0.39       -0.51      1.03 o 
  -2  -2  11       19.83       12.36      5.32 o 
  -1  -2  11        3.44       14.24      6.01 o 
   0  -2  11       13.79       17.33      6.86 o 
   1  -2  11        1.45        3.78      3.26 o 
   2  -2  11       13.78       10.81      5.84 o 
   3  -2  11        3.74        0.17      4.12 o 
   4  -2  11        0.13        0.17      1.03 o 
  -3  -1  11        4.23        2.92      1.20 o 
  -2  -1  11       16.26       19.91      6.69 o 
  -1  -1  11        0.14       -3.78      4.46 o 
   0  -1  11       45.26       48.40     11.50 o 
   1  -1  11        0.71        0.17      2.40 o 
   2  -1  11        8.48       16.82      7.55 o 
   3  -1  11       28.86       36.21     10.98 o 
   4  -1  11        2.94       10.13      6.01 o 
   5  -1  11        0.85        0.86      3.09 o 
  -3   0  11        1.28       -0.34      1.72 o 
  -2   0  11       21.78       17.33      6.52 o 
  -1   0  11        1.53       -2.57      3.60 o 
   0   0  11        0.12       -1.72      2.57 o 
   1   0  11        5.35        2.75      1.20 o 
   2   0  11       34.18       53.38     12.53 o 
   3   0  11        6.01        6.18      5.32 o 
   4   0  11        0.34        2.40      2.75 o 
   5   0  11        0.00        1.54      3.43 o 
  -3   1  11       23.77       23.17      9.10 o 
  -2   1  11        0.70        2.92      3.09 o 
  -1   1  11       42.99       39.13      9.95 o 
   0   1  11       12.46        9.27      4.98 o 
   1   1  11        3.85        5.15      4.63 o 
   2   1  11       14.05       13.04      5.84 o 
   3   1  11        0.57        1.54      2.23 o 
   4   1  11        0.14       -2.57      2.57 o 
   5   1  11        1.19        2.92      4.98 o 
   6   1  11        9.31        6.69      4.98 o 
  -3   2  11       34.92       37.42     10.81 o 
  -2   2  11       12.30       12.70      5.49 o 
  -1   2  11        7.25        5.83      4.29 o 
   0   2  11        6.27        2.06      1.54 o 
   1   2  11       65.20       52.70     12.87 o 
   2   2  11        0.28       -2.40      2.40 o 
   3   2  11       10.25       14.24      6.86 o 
   4   2  11        2.95       -0.17      3.78 o 
   5   2  11        0.08       -3.43      3.43 o 
   6   2  11        3.46        7.38      5.32 o 
  -2   3  11       33.00       39.30     10.13 o 
  -1   3  11        3.02        7.04      4.81 o 
   0   3  11        4.13        9.95      6.18 o 
   1   3  11       23.05       26.09      8.58 o 
   2   3  11       12.70       11.50      6.69 o 
   3   3  11       47.16       69.69     14.07 o 
   4   3  11        0.03        0.51      2.06 o 
   5   3  11        5.97        9.27      4.46 o 
   6   3  11        0.26        0.17      1.54 o 
  -1   4  11        0.00        0.17      2.75 o 
   0   4  11        5.75        6.69      4.63 o 
   1   4  11       12.34        8.24      3.78 o 
   2   4  11        5.73       -1.54      2.92 o 
   3   4  11       30.76       34.15      9.61 o 
   4   4  11        0.01        0.86      1.20 o 
   5   4  11        7.34        5.32      1.89 o 
   0   5  11       12.54       16.48      6.35 o 
   1   5  11       16.72       25.23      7.72 o 
   2   5  11        0.70       -0.86      1.89 o 
   3   5  11        2.96        4.46      4.46 o 
   4   5  11        1.40       -2.92      3.26 o 
   5   5  11        4.96        0.17      3.09 o 
   2   6  11        3.37        7.55      5.15 o 
   3   6  11        2.18        2.40      2.23 o 
  -1  -2  12        6.44        6.18      3.09 o 
   0  -2  12       14.91       19.05      6.69 o 
   1  -2  12       10.50        7.04      5.15 o 
   2  -2  12        4.39        6.69      3.78 o 
  -1  -1  12        0.00        7.04      5.32 o 
   0  -1  12       15.18       17.51      6.18 o 
   1  -1  12        0.18       -2.57      2.57 o 
   2  -1  12        4.93        7.04      2.75 o 
   3  -1  12        0.15        5.83      4.46 o 
  -1   0  12        0.36       -0.17      3.43 o 
   0   0  12       25.24       23.17      8.24 o 
   1   0  12        1.74       -0.34      2.92 o 
   2   0  12        1.26        0.17      2.57 o 
   3   0  12        0.05        1.72      1.89 o 
   4   0  12        0.78        2.92      4.29 o 
  -1   1  12        0.25        3.43      3.43 o 
   0   1  12        9.86       12.18      7.04 o 
   1   1  12       15.32       15.27      5.49 o 
   2   1  12        0.57       -0.51      1.72 o 
   3   1  12        0.08       -2.57      4.29 o 
   4   1  12        0.22        0.51      1.03 o 
  -1   2  12        2.50       -2.06      4.12 o 
   0   2  12        6.13       20.08      7.72 o 
   1   2  12       30.47       32.44     10.13 o 
   2   2  12        0.58       -1.72      3.43 o 
   3   2  12        2.08        8.58      4.81 o 
   4   2  12        3.19        1.72      3.26 o 
   0   3  12       16.24       10.98      6.18 o 
   1   3  12        2.15       -2.06      2.57 o 
   2   3  12        1.42        1.89      1.20 o 
   3   3  12        1.98       -1.03      1.03 o 
   4   3  12        0.32       -1.20      4.46 o 
   1   4  12        0.76        2.23      5.15 o 
   2   4  12        0.06        6.86      5.32 o 
   3   4  12        1.97       -0.69      2.23 o 
                                                 
